# Supplementary material for: PRKRA promotes pancreatic cancer progression by upregulating MMP1 transcription via the NF-κB pathway
Source: Heliyon. 2023 Jun 10;9(6):e17194. doi: 10.1016/j.heliyon.2023.e17194 (PMC10361375; doi:10.1016/j.heliyon.2023.e17194)
Supplement: Multimedia component 1 [file mmc1.xlsx]

## Sheet: Sheet1
Primers for qPCR
Gene	Primer-Forward	Primer-Reverse
GAPDH	GGAGCGAGATCCCTCCAAAAT	GGCTGTTGTCATACTTCTCATGG
PRKRA	AGCCAGGGAAAACACCGATT	AAGTGGGCACGTGTATTTGC
MMP1	AGATTCTACATGCGCACAAATC	CCTTTGAAAAACCGGACTTCAT
Primers for ChIP-qPCR
	Primer-Forward	Primer-Reverse
Primer 1	GAGTTACAAAATTAAAACGGCTGA	CTGGCTGCTCTGTGAAAG
Primer 2	CCCAGGAGGGATTTCATCAGTT	GAAAAATGGCCCTCCCAAAGC
Primer 3	GGATGGCTATGCAACCCTCA	GGTCTTCTGTTCCCTATTTCAGGT
