# Supplementary material for: PRKRA promotes pancreatic cancer progression by upregulating MMP1 transcription via the NF-κB pathway
Source: Heliyon. 2023 Jun 10;9(6):e17194. doi: 10.1016/j.heliyon.2023.e17194 (PMC10361375; doi:10.1016/j.heliyon.2023.e17194)
Supplement: Multimedia component 2 [file mmc2.xls]

## Sheet: AsPC-NC_vs_AsPC-Si.DEG.final.xl
#ID	Symbol	AsPC-NC_Count	AsPC-Si_Count	AsPC-NC_FPKM	AsPC-Si_FPKM	Pvalue	log2FC	regulated
ENSG00000006432	MAP3K9	403	872	2.52501	2.83301	9.35e-08	1.19763	up
ENSG00000007402	CACNA2D2	48	13	0.232997	0.063496	0.000219377	-1.79064	down
ENSG00000008382	MPND	255	118	4.95607	2.30664	8.72e-05	-1.02661	down
ENSG00000010219	DYRK4	177	93	2.17465	1.22775	0.00245334	-0.843269	down
ENSG00000010295	IFFO1	5	33	0.038063	0.29438	1.37e-05	2.77545	up
ENSG00000010310	GIPR	315	564	5.66981	6.54898	6.03e-05	0.924409	up
ENSG00000011083	SLC6A7	43	77	0.298502	0.57594	0.00908728	0.922828	up
ENSG00000026036	RTEL1-TNFRSF6B	547	872	2.94791	5.07407	0.000584106	0.756993	up
ENSG00000048740	CELF2	104	51	0.721581	0.665418	0.0039843	-0.942025	down
ENSG00000049192	ADAMTS6	42	15	0.145237	0.056835	0.00432459	-1.39387	down
ENSG00000059804	SLC2A3	30	67	0.196632	0.475036	0.00101524	1.23998	up
ENSG00000076770	MBNL3	895	191	3.22109	4.84121	1.89e-19	-2.14326	down
ENSG00000078114	NEBL	95	49	0.433965	0.171885	0.00995573	-0.869185	down
ENSG00000078399	HOXA9	133	218	1.71714	3.20477	0.00234876	0.796654	up
ENSG00000087589	CASS4	22	80	0.204083	0.805179	5.15e-07	1.94062	up
ENSG00000088538	DOCK3	42	14	0.124071	0.043055	0.00259342	-1.49258	down
ENSG00000092421	SEMA6A	42	5	0.258938	0.01982	5.91e-07	-2.95586	down
ENSG00000103647	CORO2B	40	13	0.285914	0.097802	0.00277966	-1.52837	down
ENSG00000103740	ACSBG1	43	10	0.172548	0.043372	6.82e-05	-2.0069	down
ENSG00000104880	ARHGEF18	2222	1246	12.1887	7.03761	0.00039229	-0.750153	down
ENSG00000105290	APLP1	1126	1660	12.6655	19.3772	0.00244642	0.644262	up
ENSG00000105409	ATP1A3	39	11	0.265779	0.079556	0.000610301	-1.73055	down
ENSG00000105647	PIK3R2	1678	35	10.9669	0.29198	4.46e-77	-5.49402	down
ENSG00000105948	TTC26	342	591	4.07756	3.88988	0.000132383	0.87326	up
ENSG00000106823	ECM2	64	115	0.595695	1.63273	0.00261044	0.928459	up
ENSG00000107104	KANK1	182	286	0.929615	1.61962	0.00320368	0.736014	up
ENSG00000110693	SOX6	37	4	0.158087	0.011935	1.51e-06	-3.087	down
ENSG00000111674	ENO2	203	298	2.1093	3.39449	0.00912311	0.637851	up
ENSG00000112245	PTP4A1	13	392	0.15161	4.99323	2.22e-44	4.98485	up
ENSG00000112309	B3GAT2	8	63	0.030961	0.266044	1.22e-09	3.04138	up
ENSG00000113971	NPHP3	413	156	2.80749	1.02817	8.04e-08	-1.31958	down
ENSG00000114923	SLC4A3	126	52	0.75187	0.353105	0.000145322	-1.19061	down
ENSG00000115255	REEP6	516	306	7.48848	4.79874	0.00372489	-0.669282	down
ENSG00000117009	KMO	32	69	0.157825	0.377006	0.00139656	1.18962	up
ENSG00000117122	MFAP2	73	29	1.49415	0.627977	0.000955102	-1.24402	down
ENSG00000117266	CDK18	1140	1627	10.9018	16.7632	0.00494882	0.59747	up
ENSG00000117407	ARTN	332	202	10.3776	6.45063	0.00912903	-0.632176	down
ENSG00000118162	KPTN	272	162	4.17258	2.68438	0.00870231	-0.66287	down
ENSG00000118804	STBD1	343	181	2.60985	1.48065	0.000680491	-0.837448	down
ENSG00000119121	TRPM6	25	58	0.075612	0.19078	0.00108855	1.29408	up
ENSG00000120049	KCNIP2	19	45	0.703218	0.5871	0.00277865	1.32242	up
ENSG00000123407	HOXC12	29	67	0.220615	0.55888	0.0006773	1.28868	up
ENSG00000123892	RAB38	126	59	2.23352	1.12673	0.000989647	-1.0088	down
ENSG00000124145	SDC4	4325	2636	43.0895	28.3308	0.00247859	-0.629982	down
ENSG00000125122	LRRC29	28	80	0.463755	1.57018	1.77e-05	1.59449	up
ENSG00000125207	PIWIL1	146	80	1.06745	0.830365	0.00745172	-0.782636	down
ENSG00000127325	BEST3	54	23	0.508986	0.267944	0.00599328	-1.14282	down
ENSG00000127528	KLF2	80	225	1.02211	3.12182	1.14e-08	1.57466	up
ENSG00000128567	PODXL	631	370	2.78593	1.835	0.00244688	-0.685591	down
ENSG00000133863	TEX15	220	328	0.539099	0.854232	0.00631333	0.660227	up
ENSG00000134864	GGACT	36	73	0.418278	0.954492	0.00244589	1.10149	up
ENSG00000134897	BIVM	243	618	1.97655	4.50686	1.01e-09	1.43051	up
ENSG00000134899	ERCC5	344	1639	1.79935	9.31322	1.34e-24	2.33625	up
ENSG00000135119	RNFT2	83	41	0.674892	0.294727	0.0064216	-0.931114	down
ENSG00000135749	PCNX2	122	190	0.483762	0.877413	0.00682386	0.722863	up
ENSG00000136383	ALPK3	26	65	0.06168	0.165954	0.000294643	1.40184	up
ENSG00000136490	LIMD2	27	74	0.530205	0.870428	4.88e-05	1.53442	up
ENSG00000137070	IL11RA	175	96	2.51703	1.33516	0.0048942	-0.781142	down
ENSG00000138207	RBP4	287	157	6.6333	4.03959	0.00180238	-0.785474	down
ENSG00000138378	STAT4	75	35	0.690187	0.340471	0.00498626	-1.01267	down
ENSG00000138400	MDH1B	48	19	0.688521	0.199752	0.00525818	-1.24737	down
ENSG00000139946	PELI2	59	106	0.258471	0.527193	0.00306514	0.92813	up
ENSG00000140398	NEIL1	77	136	1.22115	1.09423	0.00216224	0.903899	up
ENSG00000141384	TAF4B	493	267	2.44266	1.42741	0.000599967	-0.800124	down
ENSG00000141837	CACNA1A	68	115	0.224026	0.369103	0.00614691	0.841166	up
ENSG00000142619	PADI3	71	31	0.573419	0.264824	0.0030621	-1.10818	down
ENSG00000143195	ILDR2	15	40	0.02889	0.084507	0.00149235	1.49143	up
ENSG00000143344	RGL1	141	213	0.716737	1.16857	0.00947126	0.679009	up
ENSG00000143878	RHOB	839	1660	9.20478	19.6472	6.78e-07	1.06867	up
ENSG00000143882	ATP6V1C2	31	78	0.256559	0.698366	0.000120611	1.41182	up
ENSG00000144362	PHOSPHO2	52	98	1.20471	2.31383	0.00184719	0.996835	up
ENSG00000144488	ESPNL	75	34	0.671206	0.250481	0.00364911	-1.05434	down
ENSG00000144649	FAM198A	36	2	0.295014	0.010796	9.7e-08	-4.00575	down
ENSG00000145020	AMT	40	73	0.517619	0.940748	0.00820848	0.950005	up
ENSG00000147059	SPIN2A	8	47	0.122465	0.639118	1.04e-06	2.61964	up
ENSG00000147082	CCNB3	52	22	0.285683	0.125934	0.00657299	-1.15229	down
ENSG00000147437	GNRH1	115	16	1.68284	0.941458	2.56e-12	-2.75186	down
ENSG00000149634	SPATA25	25	61	0.84014	2.24113	0.00051059	1.36669	up
ENSG00000150054	MPP7	41	14	0.207336	0.072027	0.00349787	-1.45792	down
ENSG00000152475	ZNF837	40	14	0.510275	0.186429	0.00470459	-1.42241	down
ENSG00000154917	RAB6B	68	29	0.354449	0.145508	0.0028866	-1.14184	down
ENSG00000156127	BATF	46	85	1.20831	2.42983	0.00388863	0.968202	up
ENSG00000157734	SNX22	111	21	0.795049	0.159474	6.53e-10	-2.31111	down
ENSG00000159239	AC005041.1	14	33	0.05029	0.130802	0.00759456	1.31348	up
ENSG00000159433	STARD9	39	75	0.083786	0.133889	0.00425433	1.02534	up
ENSG00000159496	RGL4	165	67	1.17573	0.773938	2.79e-05	-1.2144	down
ENSG00000159640	ACE	98	162	0.634142	0.906707	0.00354198	0.808672	up
ENSG00000160180	TFF3	181	103	4.75394	2.93594	0.00760423	-0.728327	down
ENSG00000160219	GAB3	37	12	0.222301	0.06775	0.0022933	-1.53064	down
ENSG00000160678	S100A1	30	61	0.970975	3.0598	0.0038877	1.10488	up
ENSG00000160999	SH2B2	73	29	0.893843	0.410873	0.000955102	-1.24402	down
ENSG00000162772	ATF3	43	134	0.566206	1.84667	5.26e-08	1.72116	up
ENSG00000163040	CCDC74A	96	153	1.88444	3.27212	0.00737508	0.755982	up
ENSG00000163545	NUAK2	12	33	0.083636	0.267034	0.00440277	1.53369	up
ENSG00000163635	ATXN7	0	373	0	1.76997	2.29e-56	11.5863	up
ENSG00000163818	LZTFL1	223	358	1.4225	2.46717	0.00140573	0.766917	up
ENSG00000164066	INTU	295	178	0.707851	0.491408	0.00973777	-0.644139	down
ENSG00000164749	HNF4G	305	753	4.59457	6.32954	1.38e-09	1.38781	up
ENSG00000164849	GPR146	5	65	0.373314	0.914405	7.35e-12	3.75082	up
ENSG00000165757	JCAD	67	29	0.185736	0.085654	0.00358445	-1.12051	down
ENSG00000165806	CASP7	650	1011	7.09622	11.6474	0.000931449	0.721504	up
ENSG00000166073	GPR176	30	60	0.199812	0.513763	0.00483422	1.08109	up
ENSG00000166262	FAM227B	56	22	0.966913	0.369391	0.00246665	-1.25895	down
ENSG00000166289	PLEKHF1	65	27	1.08349	0.351599	0.00269905	-1.17952	down
ENSG00000166343	MSS51	53	20	0.559881	0.21901	0.00222023	-1.31642	down
ENSG00000166349	RAG1	42	11	0.166411	0.078145	0.000212314	-1.83713	down
ENSG00000167754	KLK5	64	28	1.14886	0.495035	0.00483422	-1.10496	down
ENSG00000167981	ZNF597	151	238	0.708528	1.20677	0.00359395	0.740264	up
ENSG00000167995	BEST1	148	3521	0.955584	23.2274	1.65e-74	4.65546	up
ENSG00000168350	DEGS2	11	35	0.065251	0.221032	0.00122165	1.74241	up
ENSG00000169203	NPIPB12	207	480	3.57401	9.829	5.69e-08	1.29722	up
ENSG00000169330	MINAR1	46	81	0.174093	0.335152	0.00994543	0.898763	up
ENSG00000169903	TM4SF4	2272	3334	28.1551	44.5623	0.00226822	0.637607	up
ENSG00000170608	FOXA3	7	35	0.089712	0.488992	4.94e-05	2.38499	up
ENSG00000170689	HOXB9	128	61	1.28169	0.654125	0.00119763	-0.9835	down
ENSG00000171224	FAM241B	102	50	2.47995	1.29743	0.00426643	-0.942546	down
ENSG00000171431	KRT20	51	95	0.754835	1.52564	0.00232438	0.979982	up
ENSG00000171466	ZNF562	809	213	2.91325	4.12899	5.55e-15	-1.84035	down
ENSG00000171703	TCEA2	293	152	7.98977	3.51113	0.000628263	-0.861967	down
ENSG00000171791	BCL2	3	34	0.006992	0.181723	5.49e-07	3.53141	up
ENSG00000171984	SHLD1	156	79	4.15349	2.55508	0.00193758	-0.896252	down
ENSG00000172403	SYNPO2	60	12	0.167981	0.082775	1.85e-06	-2.22616	down
ENSG00000172572	PDE3A	38	13	0.127731	0.047753	0.00512099	-1.45462	down
ENSG00000172638	EFEMP2	42	90	0.573265	1.40681	0.000627583	1.18141	up
ENSG00000173825	TIGD3	79	31	1.02231	0.430041	0.000546742	-1.26195	down
ENSG00000174137	FAM53A	44	85	0.434639	1.0988	0.0029371	1.03215	up
ENSG00000175294	CATSPER1	56	24	0.555531	0.249109	0.00547566	-1.13408	down
ENSG00000176020	AMIGO3	15	35	0.128935	0.338171	0.00691861	1.29941	up
ENSG00000176428	VPS37D	99	27	1.58101	0.466574	8.82e-07	-1.78553	down
ENSG00000177374	HIC1	38	2	0.223505	0.06767	3.5e-08	-4.08348	down
ENSG00000178386	ZNF223	24	51	0.345268	0.898409	0.00516186	1.16752	up
ENSG00000178531	CTXN1	56	117	1.13016	2.56072	0.000240462	1.14554	up
ENSG00000178821	TMEM52	46	116	1.36176	3.03391	9.53e-06	1.41624	up
ENSG00000178882	RFLNA	397	207	4.4144	2.54214	0.000357772	-0.854786	down
ENSG00000178947	SMIM10L2A	67	28	0.330726	0.147155	0.00250094	-1.17092	down
ENSG00000179240	GVQW3	80	136	0.779327	1.543	0.00320663	0.848848	up
ENSG00000179292	TMEM151A	577	860	5.86276	9.42341	0.00268195	0.659992	up
ENSG00000180096	2023-09-01	80	36	1.29463	0.634223	0.00257934	-1.06512	down
ENSG00000180228	PRKRA	1178	495	18.35	8.28694	1.21e-07	-1.1663	down
ENSG00000181027	FKRP	75	450	3.29955	4.92147	2.9e-23	2.66722	up
ENSG00000182141	ZNF708	115	176	0.832835	1.62214	0.00946566	0.697667	up
ENSG00000182379	NXPH4	50	14	0.71182	0.212375	0.000218654	-1.74341	down
ENSG00000182986	ZNF320	62	292	1.49159	3.12616	2.07e-16	2.31758	up
ENSG00000183018	SPNS2	225	378	1.69287	3.07265	0.000493103	0.832444	up
ENSG00000183134	PTGDR2	35	2	0.312695	0.012204	1.62e-07	-3.96525	down
ENSG00000183889	AC138969.1	354	538	6.26765	10.1126	0.00263775	0.688003	up
ENSG00000184047	DIABLO	2337	1405	43.9163	29.6857	0.00206395	-0.649698	down
ENSG00000185222	TCEAL9	245	126	6.46146	3.49192	0.000792917	-0.874382	down
ENSG00000185669	SNAI3	44	17	0.659533	0.259485	0.00631843	-1.28157	down
ENSG00000185988	PLK5	42	8	0.483119	0.098149	1.71e-05	-2.29067	down
ENSG00000186026	ZNF284	22	53	0.126573	0.335695	0.00131234	1.34772	up
ENSG00000186446	ZNF501	81	40	0.673136	0.326341	0.00695805	-0.931497	down
ENSG00000186564	FOXD2	36	80	0.197934	0.478093	0.000578727	1.23339	up
ENSG00000186814	ZSCAN30	462	837	3.50195	6.58783	2.29e-05	0.941487	up
ENSG00000186952	TMEM232	5	37	0.082125	0.668043	2.27e-06	2.93994	up
ENSG00000187792	ZNF70	26	65	0.095864	0.261817	0.000294643	1.40184	up
ENSG00000187801	ZFP69B	34	63	0.406122	0.845843	0.00952847	0.971489	up
ENSG00000188223	AD000671.1	62	0	1.53344	0	1.04e-15	-8.91563	down
ENSG00000188483	IER5L	419	612	4.01481	6.33824	0.00517442	0.630769	up
ENSG00000188735	TMEM120B	2306	1396	8.13783	6.95561	0.00242182	-0.639704	down
ENSG00000189108	IL1RAPL2	93	44	0.811015	0.407508	0.00255697	-0.993404	down
ENSG00000196081	ZNF724	22	48	0.198508	0.483382	0.00480939	1.20511	up
ENSG00000196136	SERPINA3	21	64	0.271158	1.04372	2.76e-05	1.68595	up
ENSG00000196611	MMP1	170	76	2.24271	1.07653	0.000200296	-1.07591	down
ENSG00000196684	HSH2D	107	40	1.15597	0.495373	5.92e-05	-1.33256	down
ENSG00000196812	ZSCAN16	31	63	0.604383	1.32278	0.00358445	1.10423	up
ENSG00000196862	RGPD4	49	15	0.229656	0.072419	0.000543102	-1.61563	down
ENSG00000197093	GAL3ST4	38	75	0.46017	0.979485	0.00313282	1.06269	up
ENSG00000197128	ZNF772	73	30	0.428669	0.151491	0.00139656	-1.19531	down
ENSG00000197361	FBXL22	13	36	0.176864	0.429454	0.001648	1.54448	up
ENSG00000197757	HOXC6	238	350	3.49507	5.62528	0.00761977	0.640458	up
ENSG00000197776	KLHDC1	18	46	0.211115	0.506337	0.001266	1.43151	up
ENSG00000198121	LPAR1	82	34	0.697328	0.255475	0.000878797	-1.18287	down
ENSG00000198125	MB	48	84	1.04364	2.13856	0.00778953	0.88992	up
ENSG00000198515	CNGA1	82	33	1.23975	0.317026	0.00061055	-1.22578	down
ENSG00000205307	SAP25	16	46	0.394463	1.27674	0.000410333	1.60015	up
ENSG00000205572	SERF1B	332	195	9.27966	6.12553	0.00506328	-0.683026	down
ENSG00000205810	KLRC3	50	20	1.332	0.671864	0.00480939	-1.23256	down
ENSG00000211454	AKR7L	131	236	2.58124	4.09282	0.000320604	0.93289	up
ENSG00000212123	PRR22	32	61	0.502421	1.14109	0.00764158	1.01216	up
ENSG00000213658	LAT	26	61	0.451484	1.11787	0.000800376	1.31039	up
ENSG00000213809	KLRK1	49	10	0.911977	0.282707	7.29e-06	-2.19482	down
ENSG00000214274	ANG	75	36	1.57801	0.812518	0.00672001	-0.972167	down
ENSG00000214654	B3GNT10	109	24	1.99026	0.804333	1.01e-08	-2.0933	down
ENSG00000214736	TOMM6	355	118	15.3164	5.40103	4.24e-09	-1.50373	down
ENSG00000215472	RPL17-C18orf32	417	188	7.52233	3.69234	1.11e-05	-1.06448	down
ENSG00000216490	IFI30	1381	573	31.6907	14.1756	5.93e-08	-1.18459	down
ENSG00000221821	C6orf226	51	93	2.36939	4.71565	0.00323682	0.949324	up
ENSG00000221843	C2orf16	59	134	0.246899	0.246578	2.96e-05	1.26595	up
ENSG00000223953	C1QTNF5	0	135	0	3.27691	1.92e-29	10.1209	up
ENSG00000224877	NDUFAF8	145	297	6.0835	13.567	9.17e-06	1.11806	up
ENSG00000226124	FTCDNL1	9	37	0.167058	0.700944	0.000134587	2.10812	up
ENSG00000235272	RAMACL	75	6	0.968274	0.083517	3.11e-12	-3.5331	down
ENSG00000235718	MFRP	45	4	0.294288	0.025415	3.65e-08	-3.36851	down
ENSG00000239521	CASTOR3	83	34	0.785678	0.344229	0.000713538	-1.20033	down
ENSG00000239713	APOBEC3G	66	23	0.927653	0.340545	0.000395595	-1.43171	down
ENSG00000240764	PCDHGC5	3	60	0.022616	0.347441	2.68e-12	4.34861	up
ENSG00000242028	HYPK	24	1079	0.559015	9.56754	9.96e-71	5.56731	up
ENSG00000242366	UGT1A8	62	0	0.664079	0	1.04e-15	-8.91563	down
ENSG00000243135	UGT1A3	35	88	0.374724	1.04524	6.93e-05	1.41119	up
ENSG00000243279	PRAF2	45	14	0.860828	0.279199	0.00104138	-1.59182	down
ENSG00000243449	C4orf48	35	93	2.02545	5.89119	2.27e-05	1.49081	up
ENSG00000243910	TUBA4B	12	43	0.219598	0.872065	7.28e-05	1.91433	up
ENSG00000244242	IFITM10	22	55	0.144773	0.401336	0.000770035	1.40104	up
ENSG00000250151	ARPC4-TTLL3	124	29	2.84446	0.464852	5.7e-09	-2.00734	down
ENSG00000250565	ATP6V1E2	21	49	0.329908	0.778876	0.0023906	1.30149	up
ENSG00000250644	AC068580.4	2049	561	23.6033	7.07569	5.4e-16	-1.78428	down
ENSG00000251201	TMED7-TICAM2	432	251	3.23559	2.02445	0.0030959	-0.698732	down
ENSG00000251322	SHANK3	1171	723	4.29896	3.91774	0.00474633	-0.611245	down
ENSG00000251537	AC005324.3	187	0	0.880633	0	1.11e-35	-10.5063	down
ENSG00000253159	PCDHGA12	24	55	0.229986	0.332927	0.00192057	1.27621	up
ENSG00000253537	PCDHGA7	7	42	0.048902	0.257598	2.72e-06	2.64719	up
ENSG00000253710	ALG11	446	702	4.64783	7.56128	0.000979314	0.738605	up
ENSG00000253846	PCDHGA10	316	178	1.79894	1.11925	0.00276385	-0.743307	down
ENSG00000253873	PCDHGA11	22	47	0.15652	0.35709	0.00619366	1.17481	up
ENSG00000254122	PCDHGB7	134	73	1.24514	0.728717	0.00749102	-0.790908	down
ENSG00000254692	AL136295.1	46	0	0.435599	0	3.33e-12	-8.48604	down
ENSG00000254806	SYS1-DBNDD2	190	80	3.9779	1.71284	3.73e-05	-1.16237	down
ENSG00000254852	NPIPA2	88	41	2.1202	1.08706	0.00263209	-1.01538	down
ENSG00000255154	HTD2	76	15	1.43354	0.301942	1.47e-07	-2.24751	down
ENSG00000255508	AP002990.1	914	1916	4.69475	10.6225	8.07e-08	1.15206	up
ENSG00000255641	AC068775.1	4	62	0.093076	1.74245	7.3e-12	3.99569	up
ENSG00000256206	AC018523.2	83	37	1.75261	0.837889	0.00197887	-1.07875	down
ENSG00000256646	AC010132.3	36	6	0.7478	0.128988	2.71e-05	-2.47688	down
ENSG00000256683	ZNF350	36	12	0.390734	0.141443	0.00318237	-1.49125	down
ENSG00000256977	LIMS3	97	0	1.58983	0	2.54e-22	-9.56027	down
ENSG00000257207	AC112229.3	0	40	0	0.349074	2.8e-11	8.36909	up
ENSG00000257529	RPL36A-HNRNPH2	793	14	36.0903	0.674809	2.83e-63	-5.72726	down
ENSG00000257950	P2RX5-TAX1BP3	119	39	0.521161	0.182446	3.35e-06	-1.52215	down
ENSG00000258643	BCL2L2-PABPN1	0	35	0	0.708559	4.27e-10	8.17706	up
ENSG00000258674	AC011448.1	68	117	1.6057	2.98754	0.00470525	0.866015	up
ENSG00000258790	AL121594.1	763	462	5.14993	3.35744	0.00411663	-0.63931	down
ENSG00000259332	ST20-MTHFS	257	138	8.63185	4.50023	0.00147657	-0.812209	down
ENSG00000259522	AL136295.4	899	391	5.37382	2.5189	6.15e-07	-1.11657	down
ENSG00000260342	AC138811.2	0	262	0	9.62774	7.26e-46	11.0769	up
ENSG00000261611	AC010547.4	169	11	1.11433	0.073415	1.03e-21	-3.84237	down
ENSG00000261732	AL031708.1	40	78	0.195477	0.410218	0.00326668	1.04543	up
ENSG00000261796	ISY1-RAB43	0	306	0	1.76274	2.55e-50	11.3007	up
ENSG00000262209	PCDHGB3	78	24	0.46638	0.266677	2.92e-05	-1.6112	down
ENSG00000263020	AL662899.2	113	205	1.23963	2.32403	0.000374974	0.942858	up
ENSG00000264668	AC138696.1	0	176	0	1.6983	2.04e-35	10.5032	up
ENSG00000267022	AC067968.1	56	18	0.380357	0.130182	0.000366334	-1.5467	down
ENSG00000267216	AC020915.1	172	49	1.05802	0.322211	1.79e-08	-1.72472	down
ENSG00000267368	UPK3BL1	165	260	3.18561	5.42363	0.00343273	0.739939	up
ENSG00000267645	AC105052.3	485	268	7.89594	4.70736	0.0009553	-0.771137	down
ENSG00000267740	AC024592.3	64	29	2.115	1.59372	0.00679035	-1.05455	down
ENSG00000268173	AC007192.1	0	2428	0	13.2576	4.59e-126	14.2884	up
ENSG00000268861	AC008878.3	0	677	0	3.8283	1.96e-76	12.4461	up
ENSG00000269881	AC004754.1	61	102	0.707877	1.27255	0.0085781	0.824708	up
ENSG00000270136	MINOS1-NBL1	79	32	2.63855	1.18262	0.000799628	-1.21632	down
ENSG00000270181	BIVM-ERCC5	1739	2	8.13866	0.072798	3.68e-105	-9.59482	down
ENSG00000270629	NBPF14	442	748	2.56752	3.14975	0.000160079	0.843151	up
ENSG00000270757	HSPE1-MOB4	194	0	5.66116	0	1.35e-36	-10.5593	down
ENSG00000272410	AC022384.1	13	39	0.145772	0.408755	0.000602715	1.65958	up
ENSG00000272414	FAM47E-STBD1	0	204	0	1.88886	4.16e-39	10.7161	up
ENSG00000273513	TBC1D3K	31	66	0.373814	0.86388	0.0018629	1.17122	up
ENSG00000274049	INO80B-WBP1	158	0	2.4516	0	8.11e-32	-10.2634	down
ENSG00000274290	HIST1H2BE	19	44	0.19235	0.470016	0.00366341	1.29009	up
ENSG00000274750	HIST1H3E	69	115	0.687464	1.20624	0.00749726	0.820144	up
ENSG00000274810	NPHP3-ACAD11	263	533	0.878537	1.9221	2.28e-06	1.10304	up
ENSG00000275688	CCL15-CCL14	82	208	2.14898	5.838	2.42e-07	1.42581	up
ENSG00000277150	F8A3	13	82	0.18902	1.30043	1.2e-10	2.72938	up
ENSG00000278023	RDM1	29	71	0.544416	1.94021	0.000262323	1.37219	up
ENSG00000282034	AC106886.5	3082	1933	6.86269	4.64259	0.00491512	-0.58865	down
ENSG00000283189	AC104452.1	120	53	0.610257	0.289666	0.000524337	-1.09287	down
ENSG00000283239	KBTBD11-OT1	55	12	0.51974	0.051981	1.03e-05	-2.10091	down
ENSG00000283761	AC118553.2	198	50	1.77866	0.258773	2.37e-10	-1.8986	down
ENSG00000283782	AC116366.3	49	178	0.156505	0.627839	1.28e-10	1.94257	up
ENSG00000284337	AC013271.1	0	63	0	0.551127	2.46e-16	9.02284	up
ENSG00000284431	AL022238.4	126	301	0.714741	1.84976	1.79e-07	1.33979	up
ENSG00000284461	AC027644.4	136	39	0.850297	0.25977	1.14e-07	-1.7146	down
ENSG00000284512	AC092718.8	48	88	0.426856	0.846757	0.00399406	0.95694	up
ENSG00000284681	AC007240.1	76	139	1.18001	2.08699	0.00119162	0.954177	up
ENSG00000284820	AC068946.2	278	437	1.37748	2.33614	0.00165635	0.736626	up
ENSG00000284934	DIABLO	1	645	0.005633	8.01815	9.38e-75	9.24317	up
ENSG00000284956	AC107959.5	40	15	1.76563	0.715018	0.00764597	-1.3237	down
ENSG00000284989	AL451062.3	60	0	0.38445	0	2.75e-15	-8.86842	down
ENSG00000285043	AC093512.2	3008	4256	33.8141	48.9263	0.0048934	0.585018	up
ENSG00000285077	ARHGAP11B	149	58	3.82802	1.5881	2.39e-05	-1.27507	down
ENSG00000285258	ATXN7	855	398	3.66088	1.63131	5.29e-06	-1.01859	down
ENSG00000285304	Z83844.3	0	57	0	0.503705	4.5e-15	8.87875	up
Homo_sapiens_newGene_1031	Homo_sapiens_newGene_1031	90	41	1.13448	0.556649	0.00182655	-1.04775	down
Homo_sapiens_newGene_1094	Homo_sapiens_newGene_1094	52	94	0.738299	1.45069	0.00355897	0.93679	up
Homo_sapiens_newGene_1227	Homo_sapiens_newGene_1227	84	140	0.55189	1.05148	0.00417301	0.820352	up
Homo_sapiens_newGene_1228	Homo_sapiens_newGene_1228	92	39	1.40051	1.35789	0.000662286	-1.15135	down
Homo_sapiens_newGene_1364	Homo_sapiens_newGene_1364	28	360	0.549233	7.85585	1.1e-32	3.76272	up
Homo_sapiens_newGene_1475	Homo_sapiens_newGene_1475	20	57	0.35223	0.854303	0.000155023	1.58912	up
Homo_sapiens_newGene_1477	Homo_sapiens_newGene_1477	35	5	0.29586	0.429492	1.37e-05	-2.69371	down
Homo_sapiens_newGene_1498	Homo_sapiens_newGene_1498	237	0	4.80538	0	1.04e-41	-10.848	down
Homo_sapiens_newGene_1522	Homo_sapiens_newGene_1522	47	14	1.20786	0.359552	0.000560744	-1.65438	down
Homo_sapiens_newGene_1554	Homo_sapiens_newGene_1554	31	61	0.96111	2.02285	0.00549808	1.05778	up
Homo_sapiens_newGene_1613	Homo_sapiens_newGene_1613	22	47	0.311541	0.625523	0.00619366	1.17481	up
Homo_sapiens_newGene_1618	Homo_sapiens_newGene_1618	65	0	0.764499	0	2.46e-16	-8.98366	down
Homo_sapiens_newGene_1726	Homo_sapiens_newGene_1726	11	46	0.389263	0.631227	2.47e-05	2.1355	up
Homo_sapiens_newGene_1782	Homo_sapiens_newGene_1782	41	85	0.284859	0.642177	0.00118179	1.13372	up
Homo_sapiens_newGene_1822	Homo_sapiens_newGene_1822	10	36	0.172356	0.710691	0.000426762	1.91875	up
Homo_sapiens_newGene_1845	Homo_sapiens_newGene_1845	336	203	1.40221	0.778276	0.00792908	-0.642327	down
Homo_sapiens_newGene_1881	Homo_sapiens_newGene_1881	60	18	1.36302	0.630481	0.000155023	-1.64602	down
Homo_sapiens_newGene_2007	Homo_sapiens_newGene_2007	3	33	0.031396	0.500372	8.97e-07	3.48849	up
Homo_sapiens_newGene_2019	Homo_sapiens_newGene_2019	243	15	2.99511	0.196341	3e-27	-3.92272	down
Homo_sapiens_newGene_2178	Homo_sapiens_newGene_2178	35	12	0.70544	0.264945	0.00440277	-1.45075	down
Homo_sapiens_newGene_2184	Homo_sapiens_newGene_2184	190	341	3.89499	7.57001	0.000139226	0.927654	up
Homo_sapiens_newGene_2190	Homo_sapiens_newGene_2190	85	134	0.236115	0.394619	0.00988945	0.740167	up
Homo_sapiens_newGene_2219	Homo_sapiens_newGene_2219	27	67	0.428283	1.17032	0.000283508	1.3913	up
Homo_sapiens_newGene_2400	Homo_sapiens_newGene_2400	17	43	0.427527	0.809769	0.00180168	1.41634	up
Homo_sapiens_newGene_2432	Homo_sapiens_newGene_2432	21	46	0.292616	0.695639	0.00525818	1.21058	up
Homo_sapiens_newGene_2664	Homo_sapiens_newGene_2664	92	47	0.445791	0.246377	0.00851437	-0.882925	down
Homo_sapiens_newGene_304	Homo_sapiens_newGene_304	23029	13136	108.464	66.7433	0.000426524	-0.725576	down
Homo_sapiens_newGene_3196	Homo_sapiens_newGene_3196	45	0	0.751993	0	5.65e-12	-8.45442	down
Homo_sapiens_newGene_3211	Homo_sapiens_newGene_3211	40	11	0.952951	0.254385	0.000430003	-1.76696	down
Homo_sapiens_newGene_325	Homo_sapiens_newGene_325	96	151	0.691201	1.33951	0.00907342	0.737014	up
Homo_sapiens_newGene_3316	Homo_sapiens_newGene_3316	19	78	0.404965	0.911408	1.08e-07	2.11433	up
Homo_sapiens_newGene_3353	Homo_sapiens_newGene_3353	34	88	0.193746	0.541335	4.51e-05	1.45285	up
Homo_sapiens_newGene_3435	Homo_sapiens_newGene_3435	73	126	0.541169	0.971935	0.00348736	0.870648	up
Homo_sapiens_newGene_349	Homo_sapiens_newGene_349	36	8	0.311056	0.075168	0.000184687	-2.06901	down
Homo_sapiens_newGene_3614	Homo_sapiens_newGene_3614	10	32	0.251784	0.939194	0.00179023	1.74943	up
Homo_sapiens_newGene_3643	Homo_sapiens_newGene_3643	66	122	1.00311	1.99439	0.00151544	0.969313	up
Homo_sapiens_newGene_3848	Homo_sapiens_newGene_3848	68	0	1.42951	0	9.51e-17	-9.04863	down
Homo_sapiens_newGene_3870	Homo_sapiens_newGene_3870	12	36	0.092266	0.293385	0.001648	1.65878	up
Homo_sapiens_newGene_3974	Homo_sapiens_newGene_3974	36	71	0.453242	0.979191	0.00364911	1.06148	up
Homo_sapiens_newGene_4204	Homo_sapiens_newGene_4204	55	98	0.3849	0.736811	0.0039843	0.916109	up
Homo_sapiens_newGene_4213	Homo_sapiens_newGene_4213	40	14	2.70238	1.03783	0.00470459	-1.42241	down
Homo_sapiens_newGene_4236	Homo_sapiens_newGene_4236	156	77	5.62172	2.98228	0.00130918	-0.933189	down
Homo_sapiens_newGene_4267	Homo_sapiens_newGene_4267	95	159	1.0163	1.4488	0.0033097	0.82652	up
Homo_sapiens_newGene_4274	Homo_sapiens_newGene_4274	49	15	0.571015	0.184437	0.000543102	-1.61563	down
Homo_sapiens_newGene_4325	Homo_sapiens_newGene_4325	56	17	4.27747	1.37597	0.000210713	-1.6286	down
Homo_sapiens_newGene_4326	Homo_sapiens_newGene_4326	122	65	1.7097	0.979331	0.00657894	-0.822855	down
Homo_sapiens_newGene_4353	Homo_sapiens_newGene_4353	9	32	0.136956	0.716005	0.000883481	1.8994	up
Homo_sapiens_newGene_4384	Homo_sapiens_newGene_4384	14	58	0.160252	0.753468	1.85e-06	2.12479	up
Homo_sapiens_newGene_4386	Homo_sapiens_newGene_4386	59	25	3.04593	1.36809	0.00501246	-1.1506	down
Homo_sapiens_newGene_4616	Homo_sapiens_newGene_4616	18	47	0.232669	0.687838	0.000945626	1.46245	up
Homo_sapiens_newGene_4621	Homo_sapiens_newGene_4621	55	16	1.44464	0.325593	0.000158383	-1.68949	down
Homo_sapiens_newGene_4639	Homo_sapiens_newGene_4639	132	55	2.45386	0.986859	0.000154498	-1.17692	down
Homo_sapiens_newGene_4805	Homo_sapiens_newGene_4805	95	47	1.63045	0.833425	0.00619674	-0.929155	down
Homo_sapiens_newGene_4859	Homo_sapiens_newGene_4859	21	46	0.324444	0.776858	0.00525818	1.21058	up
Homo_sapiens_newGene_4863	Homo_sapiens_newGene_4863	15	40	0.225539	0.660503	0.00149235	1.49143	up
Homo_sapiens_newGene_4864	Homo_sapiens_newGene_4864	54	21	0.800972	0.327443	0.00266326	-1.27335	down
Homo_sapiens_newGene_4915	Homo_sapiens_newGene_4915	16	37	0.181703	0.527785	0.00630869	1.28697	up
Homo_sapiens_newGene_4987	Homo_sapiens_newGene_4987	231	60	1.61785	0.451132	9.1e-11	-1.8584	down
Homo_sapiens_newGene_5252	Homo_sapiens_newGene_5252	83	30	2.97789	1.15755	0.000147678	-1.38021	down
Homo_sapiens_newGene_5386	Homo_sapiens_newGene_5386	27	54	0.584001	1.28133	0.00788991	1.08072	up
Homo_sapiens_newGene_5405	Homo_sapiens_newGene_5405	11	36	0.214881	0.746185	0.000864433	1.78292	up
Homo_sapiens_newGene_5597	Homo_sapiens_newGene_5597	145	78	1.66345	0.964473	0.00592634	-0.809199	down
Homo_sapiens_newGene_5613	Homo_sapiens_newGene_5613	47	14	0.607086	0.191375	0.000560744	-1.65438	down
Homo_sapiens_newGene_5630	Homo_sapiens_newGene_5630	32	63	0.174591	0.416885	0.0050477	1.05861	up
Homo_sapiens_newGene_5751	Homo_sapiens_newGene_5751	17	38	0.327257	0.785591	0.00764597	1.23853	up
Homo_sapiens_newGene_5804	Homo_sapiens_newGene_5804	74	122	0.751574	1.33856	0.00797764	0.804557	up
Homo_sapiens_newGene_6056	Homo_sapiens_newGene_6056	43	9	0.151418	0.017928	2.91e-05	-2.15698	down
Homo_sapiens_newGene_6202	Homo_sapiens_newGene_6202	17	74	0.18523	0.933811	7.75e-08	2.19782	up
Homo_sapiens_newGene_6214	Homo_sapiens_newGene_6214	53	23	0.607636	0.278588	0.00758323	-1.11592	down
Homo_sapiens_newGene_6254	Homo_sapiens_newGene_6254	18	43	0.332475	0.894743	0.00299889	1.33448	up
Homo_sapiens_newGene_6293	Homo_sapiens_newGene_6293	12	34	0.359326	1.22782	0.00318237	1.5766	up
Homo_sapiens_newGene_6502	Homo_sapiens_newGene_6502	45	80	0.908012	1.53908	0.00913803	0.912488	up
Homo_sapiens_newGene_6705	Homo_sapiens_newGene_6705	40	12	0.577413	0.183	0.000844689	-1.64274	down
Homo_sapiens_newGene_6875	Homo_sapiens_newGene_6875	18	41	0.447081	1.18019	0.00526378	1.26596	up
Homo_sapiens_newGene_6880	Homo_sapiens_newGene_6880	72	33	1.32767	0.765329	0.00482304	-1.03847	down
Homo_sapiens_newGene_6999	Homo_sapiens_newGene_6999	14	33	0.063885	0.164677	0.00759456	1.31348	up
Homo_sapiens_newGene_7014	Homo_sapiens_newGene_7014	27	66	0.578003	1.46201	0.00036304	1.36964	up
Homo_sapiens_newGene_7040	Homo_sapiens_newGene_7040	28	64	0.80527	2.04036	0.000907958	1.27311	up
Homo_sapiens_newGene_7133	Homo_sapiens_newGene_7133	54	0	0.306234	0	5.42e-14	-8.71676	down
Homo_sapiens_newGene_7135	Homo_sapiens_newGene_7135	0	110	0	2.23506	1.9e-25	9.82574	up
Homo_sapiens_newGene_7186	Homo_sapiens_newGene_7186	33	62	0.76694	1.61732	0.00855414	0.991354	up
Homo_sapiens_newGene_94	Homo_sapiens_newGene_94	13	47	0.344967	1.25566	3.82e-05	1.92801	up
Homo_sapiens_newGene_988	Homo_sapiens_newGene_988	20	48	0.241462	0.562984	0.00196109	1.34177	up
