# Supplementary material for: PRKRA promotes pancreatic cancer progression by upregulating MMP1 transcription via the NF-κB pathway
Source: Heliyon. 2023 Jun 10;9(6):e17194. doi: 10.1016/j.heliyon.2023.e17194 (PMC10361375; doi:10.1016/j.heliyon.2023.e17194)
Supplement: Multimedia component 3 [file mmc3.xls]

#ID	Symbol	OE-CON_Count	P-OE_Count	OE-CON_FPKM	P-OE_FPKM	FDR	log2FC	regulated
ENSG00000270181	BIVM-ERCC5	1739	0	8.111469	0	7.9224724610513e-108	-13.7836711575387	down
ENSG00000234857	HNRNPUL2-BSCL2	1311	0	8.605942	0	6.10731507418768e-97	-13.3761143078126	down
ENSG00000285162	AC004593.3	0	473	0	2.401855	4.06077582847073e-59	11.8668168368502	up
ENSG00000105085	MED26	7	604	0.180932	5.654777	5.85583414246488e-58	6.36736507439321	up
ENSG00000270757	HSPE1-MOB4	365	0	10.763847	0	8.41362336308631e-52	-11.5317666394373	down
ENSG00000141979	AC008764.1	358	0	3.660238	0	2.74144387118594e-51	-11.5038392904671	down
ENSG00000167995	BEST1	443	5118	2.74448	30.802748	1.64395667114191e-47	3.49104319138701	up
ENSG00000134899	ERCC5	137	1656	0.742496	8.441761	4.46117694244966e-43	3.55547467746832	up
ENSG00000215472	RPL17-C18orf32	205	0	3.762538	0	1.03361149843676e-35	-10.6998743409024	down
ENSG00000283765	AC131160.1	193	0	1.655269	0	2.65738205211495e-34	-10.6129052057857	down
ENSG00000272949	AC093668.2	0	197	0	1.417344	2.65738205211495e-34	10.60371337125	up
ENSG00000271741	AC114490.2	1	174	0.001819	1.438615	1.21527397739764e-29	7.23743257627565	up
ENSG00000269693	AC010422.6	156	0	0.698952	0	2.11726020209222e-29	-10.3060688695351	down
ENSG00000285526	AC020907.6	151	0	2.220309	0	1.02812655981237e-28	-10.2591091234075	down
ENSG00000026036	RTEL1-TNFRSF6B	495	52	2.691875	0.272836	1.96968754091977e-28	-3.28648651440481	down
ENSG00000260342	AC138811.2	147	0	5.05528	0	3.44813503138194e-28	-10.2204087630389	down
ENSG00000128965	CHAC1	285	1882	4.261345	31.060943	4.74238293230573e-28	2.68391328247815	up
Homo_sapiens_newGene_1144	Homo_sapiens_newGene_1144	207	7	1.726726	0.050333	7.82758045184825e-28	-4.89990845223904	down
Homo_sapiens_newGene_5772	Homo_sapiens_newGene_5772	139	0	0.627122	0	4.51137857479202e-27	-10.1397470877858	down
ENSG00000255439	AC135050.2	0	140	0	1.518039	1.22304403482757e-26	10.1113219920839	up
Homo_sapiens_newGene_817	Homo_sapiens_newGene_817	0	131	0	6.864261	2.01748217915081e-25	10.0155515793669	up
ENSG00000277957	SENP3-EIF4A1	126	0	0.937774	0	5.73360313463164e-25	-9.99821787339345	down
ENSG00000170667	RASA4B	118	0	1.08897	0	1.06860364278167e-23	-9.90367663156429	down
ENSG00000128165	ADM2	154	946	0.943309	5.677774	1.48984404970109e-23	2.5791556910987	up
ENSG00000178878	APOLD1	34	335	0.187837	3.456834	1.48984404970109e-23	3.25708413462415	up
ENSG00000267952	AC008878.1	0	113	0	7.542224	1.37008042180103e-22	9.80252954063458	up
ENSG00000165029	ABCA1	934	4447	2.357187	10.916481	1.32133990604403e-21	2.21239606610187	up
ENSG00000255152	MSH5-SAPCD1	75	504	1.422404	3.382293	1.57869590580355e-21	2.70766108178842	up
ENSG00000130513	GDF15	508	2500	11.131733	53.54182	2.02410287864721e-21	2.25995810777498	up
ENSG00000168209	DDIT4	4388	19871	65.96479	291.986877	6.08923980464673e-21	2.14020519058054	up
ENSG00000257524	AL157935.2	1048	215	7.86438	1.723476	3.00401427835384e-20	-2.32334261243686	down
Homo_sapiens_newGene_5832	Homo_sapiens_newGene_5832	96	0	1.011322	0	4.42613074479021e-20	-9.60634120306564	down
ENSG00000140543	DET1	11	165	0.105962	1.814209	1.58739449930704e-19	3.85312143238949	up
ENSG00000254122	PCDHGB7	75	458	0.704034	2.47123	3.11652124017839e-19	2.56962135727992	up
ENSG00000259075	POC1B-GALNT4	310	45	1.510178	0.518598	3.11652124017839e-19	-2.81958195925109	down
ENSG00000130766	SESN2	1074	4588	8.168841	34.127979	6.80438789784424e-19	2.05595307881195	up
ENSG00000101255	TRIB3	2323	9564	24.900949	100.644132	2.56303632354951e-18	2.00277499100318	up
ENSG00000151006	PRSS53	85	0	1.016474	0	3.83018079201662e-18	-9.43100914393092	down
ENSG00000254806	SYS1-DBNDD2	27	230	0.638908	4.515353	7.34141837936078e-18	3.04603008628013	up
ENSG00000157514	TSC22D3	541	2239	7.005167	29.472417	3.90874625025434e-17	2.01011432318555	up
ENSG00000105327	BBC3	196	877	2.800045	12.2518	1.21419729056998e-16	2.12223162688809	up
ENSG00000115008	IL1A	76	0	0.935835	0	1.81650264624547e-16	-9.26979320662545	down
ENSG00000282034	AC106886.5	6298	1753	14.154812	3.849674	3.60627190516594e-16	-1.8837842663416	down
ENSG00000283782	AC116366.3	22	189	0.071576	0.607693	4.77834949941429e-16	3.05692061324078	up
ENSG00000106069	CHN2	613	142	4.555894	1.03126	8.50460394514947e-16	-2.1477923787539	down
ENSG00000258643	BCL2L2-PABPN1	72	0	1.382088	0	1.01563208300118e-15	-9.19192053108916	down
ENSG00000114796	KLHL24	140	627	0.740658	2.680312	1.77271733097699e-15	2.12326731881066	up
ENSG00000088992	TESC	68	0	1.69404	0	6.16661821655997e-15	-9.10960346841413	down
Homo_sapiens_newGene_3411	Homo_sapiens_newGene_3411	235	42	1.409979	0.677887	2.16393194112936e-14	-2.51940399893163	down
ENSG00000008517	IL32	442	103	10.983692	2.367237	2.26055778841345e-14	-2.13882371078215	down
ENSG00000149043	SYT8	65	0	1.274411	0	2.37198519445286e-14	-9.04462897164817	down
ENSG00000133083	DCLK1	172	25	1.024843	0.108274	2.54351730226759e-14	-2.81494308683327	down
ENSG00000140044	JDP2	109	484	2.171797	6.133684	3.34770896562217e-14	2.11063265820948	up
ENSG00000248710	AC079594.2	0	66	0	0.49981	3.59791020236025e-14	9.02789470311557	up
ENSG00000285839	AL445685.3	252	48	3.325485	0.609346	4.41061481246407e-14	-2.42801324993643	down
ENSG00000267022	AC067968.1	101	7	0.698451	0.041734	5.63962406491574e-14	-3.8655341880879	down
ENSG00000175197	DDIT3	491	1774	14.160509	50.396114	6.51396543797542e-14	1.8141592879861	up
ENSG00000265817	FSBP	101	449	1.111109	5.015386	7.13273915680015e-14	2.11221419121635	up
ENSG00000242515	UGT1A10	1226	356	13.482435	3.876884	1.72623789564487e-13	-1.82243416734323	down
Homo_sapiens_newGene_553	Homo_sapiens_newGene_553	67	1	0.554185	0.005568	2.07550750260219e-13	-5.93545626570276	down
ENSG00000267228	AC012254.2	101	8	1.89356	0.352132	2.51337387770714e-13	-3.67609825868459	down
ENSG00000242028	HYPK	172	667	2.752338	16.268095	4.18627013757893e-13	1.91572566231431	up
ENSG00000173867	AC013489.1	232	46	1.858102	0.357575	4.18627013757893e-13	-2.37001059798841	down
ENSG00000265972	TXNIP	9121	29666	82.137951	262.435018	5.16725120363886e-13	1.66274065003014	up
ENSG00000150593	PDCD4	228	831	1.649083	6.3918	1.11536176417702e-12	1.82646194944544	up
ENSG00000015479	MATR3	12834	4218	70.129372	23.247511	1.20020468730804e-12	-1.64410293108881	down
ENSG00000167772	ANGPTL4	152	24	2.114315	0.32726	1.20291498882937e-12	-2.69533249809776	down
ENSG00000250264	AL669918.1	52	254	0.496579	2.402467	2.52504271936997e-12	2.24675446953313	up
ENSG00000116668	SWT1	38	208	0.259218	1.393523	2.62878938263937e-12	2.40992376129525	up
Homo_sapiens_newGene_7587	Homo_sapiens_newGene_7587	9	100	0.088619	1.01069	2.74672289328635e-12	3.41733128877685	up
ENSG00000262481	TMEM256-PLSCR3	0	56	0	0.562448	3.55951482630102e-12	8.79134895806581	up
ENSG00000105808	RASA4	137	20	0.923183	0.088759	3.59940252813335e-12	-2.80708529943642	down
ENSG00000087074	PPP1R15A	1280	4045	14.238076	44.13366	5.392013407414e-12	1.62110957758716	up
ENSG00000283761	AC118553.2	84	347	0.408192	2.53042	8.31758753456521e-12	2.00609206180254	up
ENSG00000285077	ARHGAP11B	0	54	0	1.367384	9.06938104257448e-12	8.73900213416649	up
ENSG00000285441	SOD2	0	54	0	0.535402	9.06938104257448e-12	8.73900213416649	up
Homo_sapiens_newGene_821	Homo_sapiens_newGene_821	50	237	1.235906	5.840504	1.43464396195427e-11	2.20331161989878	up
ENSG00000142197	DOP1B	68	293	0.416251	0.974425	1.56170130149444e-11	2.06651113757955	up
ENSG00000109971	HSPA8	55421	19443	627.390732	215.061363	2.09401817314047e-11	-1.54996822181414	down
ENSG00000178386	ZNF223	0	52	0	0.641326	2.26133904803265e-11	8.68468421148121	up
ENSG00000066056	TIE1	0	52	0	0.341553	2.26133904803265e-11	8.68468421148121	up
ENSG00000167807	AC011511.1	50	0	0.660555	0	2.26133904803265e-11	-8.66693669534881	down
ENSG00000285269	AL160269.1	50	0	0.386623	0	2.26133904803265e-11	-8.66693669534881	down
Homo_sapiens_newGene_8676	Homo_sapiens_newGene_8676	50	0	0.142094	0	2.26133904803265e-11	-8.66693669534881	down
ENSG00000130653	PNPLA7	11	101	0.054941	0.537508	2.29984126088375e-11	3.14571186547224	up
ENSG00000111224	PARP11	19	129	0.108187	0.92926	2.47194680159764e-11	2.71658973366791	up
ENSG00000171223	JUNB	5135	15426	74.129707	217.697342	2.48433220392312e-11	1.54811252658675	up
ENSG00000168646	AXIN2	976	314	8.158435	2.761306	3.20519774909391e-11	-1.67450944839121	down
ENSG00000070669	ASNS	3794	11356	47.478092	147.616746	3.20519774909391e-11	1.54283986295943	up
ENSG00000255330	AL096711.2	49	0	0.111022	0	3.51763851916189e-11	-8.6378627865533	down
ENSG00000089847	ANKRD24	6	80	0.032637	0.547034	3.99265624187056e-11	3.67110432340311	up
ENSG00000167550	RHEBL1	16	115	0.32053	2.634194	7.02652364724002e-11	2.79720899786358	up
ENSG00000138764	CCNG2	139	490	0.952272	2.825754	9.55250814634556e-11	1.7779979129756	up
ENSG00000070444	MNT	986	2926	5.18422	15.093748	1.26807425439282e-10	1.53035974147287	up
ENSG00000142408	CACNG8	220	721	0.660765	2.115406	1.36627474220268e-10	1.67314822118166	up
ENSG00000214447	FAM187A	47	0	0.701169	0	1.551690664636e-10	-8.57789590300262	down
Homo_sapiens_newGene_139	Homo_sapiens_newGene_139	73	288	0.975833	2.718248	2.28355935010125e-10	1.93950728083609	up
Homo_sapiens_newGene_1730	Homo_sapiens_newGene_1730	0	46	0	1.771053	2.56113550014285e-10	8.50826369410022	up
ENSG00000178093	TSSK6	32	165	0.567608	2.875464	2.56133250910576e-10	2.32308784462305	up
Homo_sapiens_newGene_783	Homo_sapiens_newGene_783	12	96	0.373898	5.484927	3.56258796677636e-10	2.94835962121442	up
Homo_sapiens_newGene_12927	Homo_sapiens_newGene_12927	45	0	2.510326	0	4.19889814670062e-10	-8.51532793638949	down
ENSG00000183336	BOLA2	1116	388	27.384647	6.956426	4.46413594784978e-10	-1.56268943203385	down
ENSG00000196110	ZNF699	76	289	0.586977	2.205104	6.28006320140142e-10	1.88649885702663	up
ENSG00000205560	CPT1B	44	0	0.428325	0	6.84375965127574e-10	-8.48299606514126	down
Homo_sapiens_newGene_3861	Homo_sapiens_newGene_3861	0	44	0	1.137622	6.84375965127574e-10	8.44431344359995	up
Homo_sapiens_newGene_147	Homo_sapiens_newGene_147	38	177	0.380024	1.763882	8.53851442805214e-10	2.17724338096479	up
ENSG00000147364	FBXO25	70	267	0.175343	1.171174	1.11009871266561e-09	1.89076537191652	up
ENSG00000110002	VWA5A	14	99	0.081766	0.993162	1.11009871266561e-09	2.77240169037013	up
Homo_sapiens_newGene_10087	Homo_sapiens_newGene_10087	43	0	1.513381	0	1.11009871266561e-09	-8.44992296943236	down
ENSG00000079156	OSBPL6	0	43	0	0.112077	1.11009871266561e-09	8.41124289599938	up
ENSG00000268223	ARL14EPL	69	6	0.945059	0.067637	1.18971992584321e-09	-3.5347874981293	down
ENSG00000144290	SLC4A10	136	28	0.624632	0.122477	1.18971992584321e-09	-2.3136955483006	down
ENSG00000269881	AC004754.1	124	23	1.442936	0.257744	1.51968299535754e-09	-2.46293658929183	down
ENSG00000112715	VEGFA	1902	5248	14.752073	40.733222	1.69568406792908e-09	1.42539925290071	up
Homo_sapiens_newGene_9590	Homo_sapiens_newGene_9590	45	193	0.781669	3.37366	1.77669809550941e-09	2.05880986759037	up
ENSG00000117519	CNN3	0	42	0	0.492284	1.7786702618971e-09	8.37739646000647	up
ENSG00000260272	AC093525.2	0	42	0	0.544475	1.7786702618971e-09	8.37739646000647	up
ENSG00000152409	JMY	404	1179	1.171328	3.347162	1.80393278543215e-09	1.50605870672074	up
ENSG00000134324	LPIN1	612	1745	3.088218	9.150335	1.80393278543215e-09	1.47264502273461	up
Homo_sapiens_newGene_7588	Homo_sapiens_newGene_7588	131	27	1.560103	0.315989	1.85702654250388e-09	-2.31193237410128	down
ENSG00000196611	MMP1	108	369	1.434207	4.804398	2.21540732290613e-09	1.73264580004677	up
ENSG00000124882	EREG	6422	17338	36.531216	96.41526	2.68579390986745e-09	1.39403324697378	up
ENSG00000196074	SYCP2	41	0	0.192688	0	2.89183909212434e-09	-8.38141145740437	down
ENSG00000280987	MATR3	5698	15315	44.487614	98.404056	3.31601058033511e-09	1.38760604154528	up
ENSG00000111981	ULBP1	133	431	1.104727	3.519075	3.41695428398067e-09	1.65655602448077	up
ENSG00000099194	SCD	55619	148559	272.582001	711.649414	3.55167268941457e-09	1.37859182076193	up
ENSG00000162772	ATF3	208	632	2.726738	8.432716	3.80035036327673e-09	1.56398257649257	up
ENSG00000138613	APH1B	17	104	0.104512	0.637621	3.89991810117478e-09	2.56551295383626	up
ENSG00000184557	SOCS3	155	488	1.488031	4.583569	3.92850542214870e-09	1.61504751958792	up
Homo_sapiens_newGene_6087	Homo_sapiens_newGene_6087	54	3	0.807757	0.043494	3.99999160912319e-09	-4.15233914570976	down
ENSG00000134323	MYCN	189	49	1.908514	0.476338	4.52859848731158e-09	-1.98354110913537	down
ENSG00000197361	FBXL22	0	40	0	0.473872	4.61943127702981e-09	8.30722403447429	up
ENSG00000149564	ESAM	22	118	0.393015	1.635707	5.08773237124771e-09	2.37790256498421	up
Homo_sapiens_newGene_12497	Homo_sapiens_newGene_12497	49	2	0.87774	0.029097	5.34463725637382e-09	-4.56852538098498	down
ENSG00000269313	MAGIX	12	87	0.140332	1.534962	5.68210881512589e-09	2.80653728441717	up
ENSG00000077279	DCX	53	3	0.147175	0.005462	6.05662744381976e-09	-4.12543411883163	down
ENSG00000198133	TMEM229B	39	0	0.245474	0	7.48889095209336e-09	-8.30948351697367	down
Homo_sapiens_newGene_3167	Homo_sapiens_newGene_3167	0	39	0	1.210787	7.48889095209336e-09	8.27081493852142	up
ENSG00000212724	KRTAP2-3	0	39	0	1.140883	7.48889095209336e-09	8.27081493852142	up
ENSG00000160886	LY6K	0	39	0	0.357644	7.48889095209336e-09	8.27081493852142	up
Homo_sapiens_newGene_1045	Homo_sapiens_newGene_1045	123	25	2.22105	0.396659	7.67276376638386e-09	-2.33160455156362	down
ENSG00000204389	HSPA1A	5960	2379	63.07095	24.603024	8.27142909737199e-09	-1.36370259773725	down
ENSG00000260238	PMF1-BGLAP	205	57	5.479854	1.464438	9.62462426106241e-09	-1.88304741866669	down
ENSG00000065911	MTHFD2	3330	8732	20.75601	53.653097	1.00370807430622e-08	1.35196494803904	up
ENSG00000197935	ZNF311	6	65	0.05429	0.605799	1.06422769221853e-08	3.37207030800794	up
ENSG00000074211	PPP2R2C	17	100	0.107974	0.625284	1.16575231703934e-08	2.50899963103805	up
ENSG00000186026	ZNF284	0	38	0	0.221917	1.23005938343563e-08	8.23346314928322	up
ENSG00000160179	ABCG1	2219	5801	19.291054	49.599134	1.33501962970597e-08	1.34755077321191	up
ENSG00000169035	KLK7	120	26	1.746595	0.331294	1.60084392889697e-08	-2.23971301860436	down
ENSG00000177606	JUN	1753	4570	13.005679	33.158207	1.7107403260782e-08	1.34351416471338	up
ENSG00000006459	KDM7A	191	561	0.53997	1.554528	2.01808518292977e-08	1.51503018628892	up
Homo_sapiens_newGene_5812	Homo_sapiens_newGene_5812	37	0	0.285121	0	2.01808518292977e-08	-8.23378045250573	down
Homo_sapiens_newGene_10643	Homo_sapiens_newGene_10643	37	0	1.601332	0	2.01808518292977e-08	-8.23378045250573	down
ENSG00000078018	MAP2	37	0	0.098645	0	2.01808518292977e-08	-8.23378045250573	down
ENSG00000149582	TMEM25	37	0	0.390427	0	2.01808518292977e-08	-8.23378045250573	down
ENSG00000125148	MT2A	1703	674	57.106099	22.101207	2.13894826535175e-08	-1.37588377980822	down
ENSG00000171703	TCEA2	140	427	3.633737	11.227675	2.16690888854772e-08	1.56917443865317	up
Homo_sapiens_newGene_2243	Homo_sapiens_newGene_2243	527	1417	4.612135	10.786784	2.25813595790416e-08	1.38796379903443	up
Homo_sapiens_newGene_14146	Homo_sapiens_newGene_14146	85	283	1.667556	5.736303	2.49998181204172e-08	1.69502888171821	up
Homo_sapiens_newGene_13790	Homo_sapiens_newGene_13790	8	69	0.159297	2.018667	2.99321112329415e-08	3.05030883735126	up
ENSG00000159761	C16orf86	8	69	0.375828	2.14115	2.99321112329415e-08	3.05030883735126	up
ENSG00000179292	TMEM151A	1471	584	15.083014	5.84841	3.02270198184146e-08	-1.37135750921365	down
ENSG00000185269	NOTUM	542	198	6.308064	2.425821	3.21608550597602e-08	-1.49099040294208	down
ENSG00000268643	AC006486.1	3	51	0.097905	2.028017	3.21608550597602e-08	3.99413176652151	up
ENSG00000204390	HSPA1L	60	6	0.610275	0.060445	3.23781417112647e-08	-3.33353966159164	down
ENSG00000057657	PRDM1	10	75	0.046444	0.370135	3.42651164893727e-08	2.85285040548636	up
ENSG00000113070	HBEGF	463	1238	5.098298	13.318786	3.79462246133816e-08	1.37989811683042	up
ENSG00000170345	FOS	1300	3332	16.317857	41.840337	3.9665479283904e-08	1.31900226873978	up
ENSG00000240184	PCDHGC3	604	225	3.365519	1.241084	3.98989863987765e-08	-1.46289854015108	down
ENSG00000167755	KLK6	736	281	12.187043	4.478368	4.2212025589757e-08	-1.42751960383057	down
ENSG00000109321	AREG	3894	9820	82.508087	203.408844	4.36602353802637e-08	1.29565055462015	up
ENSG00000120129	DUSP1	1353	3450	17.610046	43.88913	4.66339284385301e-08	1.31156349834079	up
ENSG00000125826	RBCK1	2549	6434	38.951838	93.787265	4.84270149496946e-08	1.29695066389255	up
ENSG00000103426	CORO7-PAM16	7	64	0.044615	0.428281	5.41961284169123e-08	3.13151060421439	up
ENSG00000285258	ATXN7	288	786	1.737788	3.464445	5.80950913746038e-08	1.40928287456602	up
ENSG00000198074	AKR1B10	513	190	8.464519	3.064003	5.91143482535865e-08	-1.47113710141974	down
Homo_sapiens_newGene_2975	Homo_sapiens_newGene_2975	68	9	1.082166	0.13209	6.39411882073745e-08	-2.9387791200995	down
Homo_sapiens_newGene_931	Homo_sapiens_newGene_931	51	4	0.9931	0.077542	6.79326760303949e-08	-3.66972039057988	down
Homo_sapiens_newGene_12410	Homo_sapiens_newGene_12410	3163	7879	54.5246	132.518087	7.50868623986392e-08	1.27789341925384	up
ENSG00000139438	FAM222A	184	54	1.467049	0.41739	9.54227905758444e-08	-1.80505305024707	down
ENSG00000128272	ATF4	6522	16077	113.62927	276.116691	9.60299221109504e-08	1.26280345623068	up
ENSG00000267216	AC020915.1	19	98	0.112688	0.595159	9.81740832089089e-08	2.32051997011364	up
ENSG00000183833	MAATS1	93	18	0.549933	0.098557	1.03997567568602e-07	-2.39982024712846	down
Homo_sapiens_newGene_12816	Homo_sapiens_newGene_12816	80	257	1.056033	3.027379	1.18122243525867e-07	1.64339270984531	up
ENSG00000004777	ARHGAP33	181	507	1.184773	3.231121	1.46926791665519e-07	1.44658136479012	up
ENSG00000135437	RDH5	58	200	1.166834	4.30524	1.5566836029222e-07	1.74493200257903	up
ENSG00000116285	ERRFI1	2952	7220	25.663189	61.016797	1.57945353460248e-07	1.25147865277245	up
ENSG00000187808	SOWAHD	49	4	0.829334	0.062339	1.58843244082601e-07	-3.6121469292163	down
ENSG00000263020	AL662899.2	1004	410	10.609538	4.558757	1.78370402982746e-07	-1.33058746562154	down
Homo_sapiens_newGene_4607	Homo_sapiens_newGene_4607	8	64	0.141727	1.2251	1.79179615561814e-07	2.94199091735145	up
ENSG00000162641	AKNAD1	58	7	0.528927	0.041929	2.49412480057082e-07	-3.06660746553572	down
Homo_sapiens_newGene_13621	Homo_sapiens_newGene_13621	135	385	1.727943	4.620511	2.92510044609542e-07	1.47226388755146	up
ENSG00000114626	ABTB1	113	331	1.579671	4.451615	3.26310815056727e-07	1.51069439052387	up
ENSG00000205571	SMN2	319	824	6.430759	16.043401	3.57321117853374e-07	1.32995957366653	up
ENSG00000176907	TCIM	126	361	1.774774	4.989036	3.80665394911377e-07	1.47887745637004	up
ENSG00000197566	ZNF624	50	175	0.305603	1.092338	3.82346049582075e-07	1.76605251654907	up
ENSG00000261147	AC091167.2	9	65	0.058026	0.429802	3.85724287184609e-07	2.7968254314315	up
ENSG00000152767	FARP1	151	418	0.506449	1.017894	4.26852968677931e-07	1.42942129813075	up
ENSG00000205177	C11orf91	5	52	0.371193	1.76392	4.48965897369038e-07	3.3080786988062	up
ENSG00000111181	SLC6A12	44	3	0.346491	0.02066	4.49017496307568e-07	-3.85763015266344	down
ENSG00000139269	INHBE	2	40	0.018536	0.41347	4.87978101625991e-07	4.20137589546794	up
ENSG00000177169	ULK1	3051	7242	15.097394	35.027821	4.88256057208393e-07	1.20828041259326	up
ENSG00000169715	MT1E	834	347	31.096219	12.638277	5.28942866879475e-07	-1.303590944733	down
ENSG00000283189	AC104452.1	59	8	0.300159	0.040161	5.41220267353187e-07	-2.90178170894884	down
ENSG00000223953	C1QTNF5	62	9	1.540245	0.198517	5.41220267353187e-07	-2.80576530490451	down
ENSG00000071575	TRIB2	200	65	1.296455	0.375744	5.41220267353187e-07	-1.65836119837082	down
ENSG00000188747	NOXA1	42	153	0.655275	2.332703	5.8973868636658e-07	1.82324212996263	up
ENSG00000176383	B3GNT4	144	42	1.364829	0.371808	6.01606333328191e-07	-1.81329015263933	down
ENSG00000164463	CREBRF	267	687	0.900932	2.694243	6.42341915671887e-07	1.3242776668403	up
ENSG00000111335	OAS2	97	22	0.782086	0.126294	6.58004662025889e-07	-2.17282321272661	down
ENSG00000182272	B4GALNT4	12	72	0.08668	0.533706	6.78485685591568e-07	2.53395573421595	up
ENSG00000072682	P4HA2	206	542	1.92153	5.484437	6.8859138382957e-07	1.35632976948445	up
ENSG00000018610	CXorf56	707	1712	17.513534	24.141527	7.05311230884901e-07	1.23696319968569	up
ENSG00000116852	KIF21B	83	250	0.219763	0.765946	7.10645000333896e-07	1.55054127130554	up
ENSG00000151150	ANK3	598	244	2.224618	0.901849	7.69656921940892e-07	-1.33160549999911	down
ENSG00000116761	CTH	98	287	1.330816	3.935489	8.13230915115783e-07	1.51022693984792	up
ENSG00000073605	GSDMB	48	5	0.750962	0.075916	9.91770842445866e-07	-3.26943178861666	down
ENSG00000174640	SLCO2A1	85	18	0.253402	0.05127	1.00285161289088e-06	-2.2702321731148	down
ENSG00000087085	ACHE	35	133	0.302554	1.292206	1.04754418212592e-06	1.88350612072125	up
ENSG00000125864	BFSP1	10	65	0.118037	0.755331	1.04754418212592e-06	2.64677374222913	up
Homo_sapiens_newGene_12051	Homo_sapiens_newGene_12051	6	53	0.150092	1.281107	1.06116706182324e-06	3.07825818535681	up
ENSG00000186603	HPDL	674	282	10.85924	4.434251	1.09187322336437e-06	-1.29546193440494	down
ENSG00000129295	LRRC6	54	7	1.317558	0.085984	1.09377426837706e-06	-2.96374069169062	down
Homo_sapiens_newGene_10918	Homo_sapiens_newGene_10918	176	57	2.429409	0.770487	1.17352244326992e-06	-1.66314184536793	down
ENSG00000144843	ADPRH	2	38	0.011407	0.209925	1.19371514004737e-06	4.12761501027687	up
ENSG00000285721	AL031281.2	1705	757	4.226505	1.833237	1.26124576557028e-06	-1.21006197821164	down
ENSG00000175820	CCDC168	12	70	0.014152	0.082979	1.27698670526164e-06	2.49338614483516	up
ENSG00000140465	CYP1A1	816	349	8.414934	3.525651	1.29203590803531e-06	-1.26382906178865	down
ENSG00000243414	TICAM2	180	59	1.548517	0.493845	1.29203590803531e-06	-1.64589629219583	down
ENSG00000163734	CXCL3	51	169	1.23432	4.022137	1.530657123544e-06	1.68725833865255	up
ENSG00000100219	XBP1	3339	7665	49.197915	109.567481	1.54857047485355e-06	1.16004775099936	up
ENSG00000197619	ZNF615	52	171	0.331733	1.080571	1.61339241158299e-06	1.67627132811559	up
ENSG00000123094	RASSF8	16	80	0.071825	0.542549	1.61759575056194e-06	2.27434139704645	up
ENSG00000204388	HSPA1B	5513	2533	57.460037	25.805313	1.65870678919489e-06	-1.1607431538845	down
ENSG00000139679	LPAR6	155	49	1.349096	0.412765	1.68239574750705e-06	-1.69762942738632	down
ENSG00000080603	SRCAP	3687	8435	12.604587	27.221011	1.68239574750705e-06	1.15512155702768	up
Homo_sapiens_newGene_8337	Homo_sapiens_newGene_8337	12	69	0.356608	2.281204	1.74133533978637e-06	2.47266535459143	up
ENSG00000135069	PSAT1	2042	4691	24.771244	56.397461	1.75974681304828e-06	1.16107196140098	up
ENSG00000114739	ACVR2B	54	175	0.118651	0.379549	1.76079220903997e-06	1.6552841537103	up
ENSG00000164284	GRPEL2	890	2076	5.793197	13.295686	1.76925203992952e-06	1.18302483856599	up
Homo_sapiens_newGene_13645	Homo_sapiens_newGene_13645	2006	906	16.52619	7.48446	1.81677737526875e-06	-1.18541813757967	down
ENSG00000235109	ZSCAN31	184	62	2.222027	0.562855	2.0133929122763e-06	-1.60617999127241	down
Homo_sapiens_newGene_2490	Homo_sapiens_newGene_2490	48	160	0.338005	1.102593	2.09823012182056e-06	1.69561313427492	up
ENSG00000181444	ZNF467	201	70	2.324523	0.752547	2.09823012182056e-06	-1.55883753272191	down
ENSG00000118689	FOXO3	1603	3670	5.748439	12.844279	2.21312763504009e-06	1.15615194377457	up
ENSG00000135480	KRT7	52	7	0.772078	0.087865	2.25353978440213e-06	-2.909419331703	down
ENSG00000166123	GPT2	1926	4391	12.680664	28.29416	2.33321562421999e-06	1.15009857262521	up
ENSG00000151726	ACSL1	2004	4562	14.695556	33.070083	2.4132001585679e-06	1.14794271454342	up
ENSG00000171224	FAM241B	116	33	2.847465	0.786936	2.52592431582301e-06	-1.84838468096768	down
ENSG00000173530	TNFRSF10D	3343	1547	24.823372	11.228844	2.60647874747297e-06	-1.15039775099812	down
ENSG00000177732	SOX12	164	423	0.926959	2.344575	2.68234514638699e-06	1.32751691021683	up
ENSG00000160602	NEK8	108	298	0.78985	2.258508	2.69941261163156e-06	1.42445527398306	up
ENSG00000159388	BTG2	60	10	0.579382	0.197966	2.7939519518038e-06	-2.6085558409759	down
ENSG00000071246	VASH1	76	16	0.347568	0.068191	2.81618376205927e-06	-2.2776814817445	down
ENSG00000128203	ASPHD2	4	43	0.025989	0.327482	2.86590297431506e-06	3.34790998975952	up
ENSG00000176046	NUPR1	4	43	0.017442	0.199745	2.86590297431506e-06	3.34790998975952	up
ENSG00000240038	AMY2B	4	43	0.031474	0.405165	2.86590297431506e-06	3.34790998975952	up
ENSG00000175556	LONRF3	496	1168	4.510804	10.561941	2.87940048179754e-06	1.19663355502	up
ENSG00000147437	GNRH1	13	70	0.265762	1.401327	2.88572066673298e-06	2.37903823308967	up
ENSG00000240053	LY6G5B	124	332	1.451138	4.163271	3.05032023537875e-06	1.38116692778963	up
ENSG00000163739	CXCL1	93	260	2.208967	6.068465	3.082668794391e-06	1.44320747962948	up
ENSG00000178301	AQP11	275	106	3.357604	1.258992	3.14687667058323e-06	-1.41308353863879	down
ENSG00000139173	TMEM117	70	14	0.692941	0.122686	3.53358028475305e-06	-2.35026430642863	down
ENSG00000267368	UPK3BL1	331	132	6.47558	2.524556	3.5992539951126e-06	-1.36423930495246	down
ENSG00000186017	ZNF566	171	437	0.891491	2.749549	3.66307927119068e-06	1.31422255433075	up
ENSG00000197632	SERPINB2	13	69	0.150721	0.822109	3.96669974998866e-06	2.35831744284594	up
Homo_sapiens_newGene_3999	Homo_sapiens_newGene_3999	113	305	1.364473	3.711175	3.98044008314133e-06	1.39271946581819	up
ENSG00000108771	DHX58	56	174	0.571741	1.912915	4.16552143125078e-06	1.59467251915774	up
ENSG00000283900	TPTEP2-CSNK1E	56	9	0.81729	0.127645	4.16552143125078e-06	-2.65923072609982	down
ENSG00000159588	CCDC17	4	42	0.041505	0.522121	4.33292315735658e-06	3.31406355376661	up
ENSG00000100079	LGALS2	841	375	37.352962	16.270504	4.34187492374746e-06	-1.20373196574619	down
ENSG00000176678	FOXL1	3900	8667	32.669098	68.253515	4.34187492374746e-06	1.11324154094194	up
ENSG00000178607	ERN1	478	1114	1.931888	3.89273	4.41558249789092e-06	1.18166609603876	up
ENSG00000204613	TRIM10	276	108	2.044385	0.781153	4.44826037565698e-06	-1.39138268759742	down
ENSG00000146083	RNF44	719	1645	4.650192	11.045192	4.44826037565698e-06	1.15509507312453	up
ENSG00000259332	ST20-MTHFS	202	73	6.671144	2.146415	4.44826037565698e-06	-1.50555850956697	down
ENSG00000173991	TCAP	6	49	0.065604	0.59099	4.65388896313436e-06	2.96532837233539	up
Homo_sapiens_newGene_146	Homo_sapiens_newGene_146	252	611	3.577876	9.044688	5.04706230560598e-06	1.23854939560377	up
ENSG00000134294	SLC38A2	37723	82786	215.31397	461.735459	5.45262695999553e-06	1.09514738189879	up
ENSG00000134107	BHLHE40	5701	12552	43.132744	92.827209	5.53451104909654e-06	1.09982119547302	up
ENSG00000170899	GSTA4	15	73	0.29483	1.400082	5.59983710229997e-06	2.23483052096541	up
ENSG00000009950	MLXIPL	28	107	0.222448	0.874284	5.71991042364353e-06	1.89068652833357	up
ENSG00000152926	ZNF117	105	30	0.303226	0.084186	5.71991042364353e-06	-1.84176162533082	down
ENSG00000243279	PRAF2	9	57	0.1702	1.331911	5.80557968765325e-06	2.60774143742761	up
ENSG00000111276	CDKN1B	842	1901	8.32271	18.372057	5.81616229820862e-06	1.1359587391787	up
ENSG00000250021	C15orf38-AP3S2	127	40	1.363427	0.416417	5.90958926571426e-06	-1.7023874948785	down
ENSG00000067082	KLF6	3626	7984	21.680105	47.032433	5.90958926571426e-06	1.09991411269954	up
ENSG00000170684	ZNF296	261	102	3.92175	1.493567	5.9708992276476e-06	-1.39316399401712	down
ENSG00000137094	DNAJB5	107	31	1.171308	0.305969	6.10418417358327e-06	-1.82184144939974	down
ENSG00000141441	GAREM1	689	1563	3.065028	6.042682	6.22010418212558e-06	1.14280811131796	up
ENSG00000182902	SLC25A18	73	16	0.851907	0.172155	6.43241707100125e-06	-2.21967457171821	down
ENSG00000175155	YPEL2	7	51	0.03029	0.246339	6.5357958863441e-06	2.80466223482801	up
ENSG00000166143	PPP1R14D	60	11	2.049556	0.339312	6.58690546285704e-06	-2.47269393267433	down
ENSG00000235169	SMIM1	5	44	0.165991	2.234581	6.68064375791537e-06	3.06770793092494	up
ENSG00000155629	PIK3AP1	6	48	0.031077	0.253419	6.68064375791537e-06	2.93565853110648	up
Homo_sapiens_newGene_2569	Homo_sapiens_newGene_2569	6	48	0.105353	0.838724	6.68064375791537e-06	2.93565853110648	up
ENSG00000117707	PROX1	210	511	0.646975	1.58995	7.28016912212552e-06	1.24365211067619	up
Homo_sapiens_newGene_10023	Homo_sapiens_newGene_10023	57	10	1.325999	0.22929	7.2988706792852e-06	-2.53471099461419	down
ENSG00000138400	MDH1B	75	17	0.904807	0.170611	7.33824816291905e-06	-2.17180777172161	down
ENSG00000187957	DNER	275	110	2.216001	0.862448	7.5086409031036e-06	-1.3597069030292	down
ENSG00000147883	CDKN2B	406	936	2.887382	6.74158	7.88799124968934e-06	1.16599339665928	up
Homo_sapiens_newGene_9613	Homo_sapiens_newGene_9613	101	29	2.485533	0.635675	8.12864248948235e-06	-1.83449504383118	down
ENSG00000185437	SH3BGR	67	14	1.712947	0.423528	8.4154508638026e-06	-2.28718407863464	down
ENSG00000253846	PCDHGA10	296	694	1.693334	3.896987	8.65912492608619e-06	1.19020836841455	up
Homo_sapiens_newGene_1441	Homo_sapiens_newGene_1441	8	53	0.109834	0.70869	8.75726320828419e-06	2.67050276085428	up
ENSG00000139289	PHLDA1	10970	23742	50.031575	105.652301	8.82620702032197e-06	1.07507691647077	up
ENSG00000054277	OPN3	270	108	2.918443	1.193523	8.90827902922675e-06	-1.35968814607897	down
ENSG00000267059	AC005943.1	11	61	0.285266	1.550261	9.02105320220647e-06	2.41942231625255	up
ENSG00000092929	UNC13D	858	393	5.128903	2.29696	9.10763757094058e-06	-1.16498321981952	down
ENSG00000127081	ZNF484	154	384	1.06291	3.180544	9.3363335263409e-06	1.27870449999564	up
Homo_sapiens_newGene_2170	Homo_sapiens_newGene_2170	15	71	0.348558	1.68031	9.73193699970392e-06	2.19482348105347	up
ENSG00000188761	BCL2L15	315	130	7.61817	3.071569	9.73193699970392e-06	-1.3147922337559	down
ENSG00000161958	FGF11	5	43	0.040952	0.759808	9.83512249958591e-06	3.03463738332437	up
ENSG00000183647	ZNF530	133	44	1.199174	0.409301	1.01798079660523e-05	-1.6318326965523	down
ENSG00000120875	DUSP4	5330	11506	25.495549	53.741043	1.02570333301913e-05	1.07136893336523	up
ENSG00000185885	IFITM1	202	76	6.189288	2.26657	1.02570333301913e-05	-1.44755421266327	down
ENSG00000221963	APOL6	777	1723	2.015428	4.371471	1.09181124935809e-05	1.11002080130578	up
ENSG00000130164	LDLR	8043	17295	42.047947	94.764461	1.10780470716059e-05	1.06574532709769	up
ENSG00000166831	RBPMS2	71	16	0.928563	0.198358	1.11450956743761e-05	-2.17966566725833	down
ENSG00000185262	UBALD2	663	1473	10.89251	24.161728	1.1805818978918e-05	1.11273989537058	up
ENSG00000146678	IGFBP1	1504	3269	23.90934	50.791519	1.19450347993011e-05	1.08118991965332	up
ENSG00000090006	LTBP4	814	1796	4.485461	11.771573	1.19450347993011e-05	1.10277734918011	up
Homo_sapiens_newGene_9756	Homo_sapiens_newGene_9756	98	258	0.72896	1.872455	1.21150260038968e-05	1.35661881340484	up
ENSG00000184602	SNN	1886	905	14.956343	7.012803	1.24230230557847e-05	-1.09802488555821	down
ENSG00000137193	PIM1	2114	4567	20.955116	44.266312	1.24230230557847e-05	1.07243476480216	up
ENSG00000141682	PMAIP1	479	1078	6.468351	14.279179	1.24230230557847e-05	1.13126525866706	up
ENSG00000118515	SGK1	851	395	8.694633	3.167904	1.34306415645734e-05	-1.14584542247812	down
ENSG00000099889	ARVCF	55	10	0.356625	0.061111	1.40458447637229e-05	-2.48329394529382	down
Homo_sapiens_newGene_11382	Homo_sapiens_newGene_11382	6	46	0.090051	0.776151	1.41686272491077e-05	2.87442308586858	up
Homo_sapiens_newGene_4319	Homo_sapiens_newGene_4319	5	42	0.165399	0.581636	1.45759019164232e-05	3.00079094733146	up
ENSG00000061656	SPAG4	54	161	0.97593	2.993409	1.51610390458417e-05	1.53508066449904	up
ENSG00000127528	KLF2	198	472	2.578204	6.003479	1.55713724077063e-05	1.21398280644087	up
Homo_sapiens_newGene_2246	Homo_sapiens_newGene_2246	9	54	0.174281	1.02388	1.58022703420473e-05	2.52991664935841	up
ENSG00000255154	HTD2	36	120	0.765088	2.576746	1.67223492701453e-05	1.69476172419465	up
ENSG00000184378	ACTRT3	81	219	1.050445	2.802349	1.69570063737407e-05	1.39478405282371	up
ENSG00000051108	HERPUD1	2096	4485	21.434835	51.760706	1.7019158971285e-05	1.05863262900849	up
ENSG00000163406	SLC15A2	8	51	0.036409	0.227293	1.76296777837044e-05	2.61514254796507	up
ENSG00000182134	TDRKH	54	160	0.483441	1.440381	1.77116356321963e-05	1.52609897044598	up
ENSG00000163817	SLC6A20	122	40	0.588308	0.188828	1.80728839337069e-05	-1.64449750218537	down
ENSG00000145604	SKP2	1421	684	10.964595	4.791887	1.80728839337069e-05	-1.09348885986261	down
ENSG00000100889	PCK2	1661	3556	20.056465	40.766233	1.83041643389855e-05	1.05935502872025	up
ENSG00000169174	PCSK9	3570	7583	25.788286	53.551701	1.83494570104702e-05	1.04802640662267	up
ENSG00000143384	MCL1	10016	21178	68.139692	139.466061	1.84105891819697e-05	1.04145824199972	up
Homo_sapiens_newGene_1398	Homo_sapiens_newGene_1398	134	46	2.592191	0.840242	1.84451591003666e-05	-1.57867922747598	down
ENSG00000137266	SLC22A23	164	60	0.696431	0.230791	1.92441274391605e-05	-1.48749553231906	down
ENSG00000176732	PFN4	10	56	0.266563	1.518008	1.93827804851858e-05	2.43221178405536	up
Homo_sapiens_newGene_12250	Homo_sapiens_newGene_12250	97	29	1.070691	0.304241	1.94906542786801e-05	-1.77626895243987	down
Homo_sapiens_newGene_10541	Homo_sapiens_newGene_10541	94	245	1.331208	3.265386	1.95839703027307e-05	1.34211090449511	up
ENSG00000081041	CXCL2	144	353	3.087268	7.430359	2.00210419033237e-05	1.25408953283402	up
ENSG00000182993	C12orf60	59	12	0.915382	0.1809	2.00602566131196e-05	-2.32433509938938	down
Homo_sapiens_newGene_5280	Homo_sapiens_newGene_5280	19	78	0.801865	3.407257	2.0347360764923e-05	1.99168983078352	up
ENSG00000135842	FAM129A	453	1003	1.714224	3.76632	2.1141009699866e-05	1.10773565560388	up
ENSG00000139988	RDH12	5	41	0.055942	0.553635	2.13053934073529e-05	2.96613133927353	up
ENSG00000196470	SIAH1	650	1417	7.373586	15.759547	2.16538887505552e-05	1.08539091256039	up
ENSG00000103544	VPS35L	17	73	0.110048	0.480693	2.16538887505552e-05	2.05564295332491	up
Homo_sapiens_newGene_6285	Homo_sapiens_newGene_6285	20	80	0.801371	3.256286	2.22867247886726e-05	1.95462188841917	up
ENSG00000124116	WFDC3	18	75	0.546457	1.913437	2.4234474023934e-05	2.0126856183932	up
ENSG00000254004	ZNF260	245	563	1.159154	3.053926	2.54982363497154e-05	1.16115925746451	up
ENSG00000108306	FBXL20	225	520	0.6102	1.291741	2.55705137591098e-05	1.16935502868277	up
ENSG00000176749	CDK5R1	50	149	0.302786	0.884625	2.56437468657641e-05	1.53419201745034	up
ENSG00000126803	HSPA2	205	81	1.93995	0.744059	2.65284347760243e-05	-1.37703566085381	down
Homo_sapiens_newGene_3851	Homo_sapiens_newGene_3851	19	77	0.656211	2.608284	2.66252983613155e-05	1.97310453273637	up
ENSG00000204524	ZNF805	60	170	0.650328	1.992206	2.66717853841288e-05	1.46182033255187	up
ENSG00000272031	ANKRD34A	100	31	0.721913	0.214287	2.68770352857578e-05	-1.72434690545199	down
ENSG00000278023	RDM1	100	31	2.110231	0.702749	2.68770352857578e-05	-1.72434690545199	down
ENSG00000175536	LIPT2	153	56	4.027924	1.373871	2.77473616676644e-05	-1.4867278795163	down
Homo_sapiens_newGene_10146	Homo_sapiens_newGene_10146	70	17	1.817037	0.432865	2.86489981994363e-05	-2.07244125057787	down
ENSG00000143878	RHOB	600	1296	6.645945	14.032181	3.07795872412283e-05	1.07208332592349	up
Homo_sapiens_newGene_10932	Homo_sapiens_newGene_10932	51	150	0.934431	2.827933	3.07795872412283e-05	1.51533446460143	up
ENSG00000023445	BIRC3	1284	628	6.556532	3.132842	3.08195925791633e-05	-1.07044880964744	down
ENSG00000118997	DNAH7	5	40	0.066929	0.081765	3.17149655879004e-05	2.93061852179928	up
ENSG00000147144	CCDC120	124	305	1.344025	2.206155	3.25982000451495e-05	1.25884164100785	up
ENSG00000172456	FGGY	107	269	1.571399	1.666475	3.30429121470304e-05	1.29022034126338	up
ENSG00000160888	IER2	4649	9669	41.889279	84.695236	3.32854253634225e-05	1.01763438772645	up
ENSG00000185222	TCEAL9	29	101	0.694444	2.844707	3.34047832252742e-05	1.75712445612465	up
ENSG00000110900	TSPAN11	397	872	2.357566	4.501678	3.42765964704938e-05	1.09615811959123	up
ENSG00000105856	HBP1	722	1543	6.896485	14.687284	3.48303303796704e-05	1.05674685636214	up
ENSG00000173110	HSPA6	47	8	0.510942	0.083568	3.49939972675289e-05	-2.57449560710235	down
ENSG00000121769	FABP3	147	54	5.327729	1.862506	3.66737834897598e-05	-1.48140662887236	down
Homo_sapiens_newGene_4910	Homo_sapiens_newGene_4910	10	54	0.159695	1.161528	3.74043338394943e-05	2.37986496015604	up
ENSG00000156587	UBE2L6	17	71	0.314023	1.333746	3.77383826109031e-05	2.01563591341296	up
Homo_sapiens_newGene_1888	Homo_sapiens_newGene_1888	85	24	1.069492	0.281076	3.84463915077942e-05	-1.85771748970098	down
ENSG00000139112	GABARAPL1	271	608	3.684192	8.049234	3.87699146493759e-05	1.12663017191057	up
ENSG00000120889	TNFRSF10B	3614	7486	25.098486	50.579655	3.92423858362284e-05	1.01178121900437	up
Homo_sapiens_newGene_610	Homo_sapiens_newGene_610	28	98	0.628763	2.762788	3.95376239524406e-05	1.76408605370968	up
ENSG00000167972	ABCA3	149	354	0.743517	1.635566	4.10707252924664e-05	1.20896715358142	up
ENSG00000198795	ZNF521	754	1598	4.089586	8.799855	4.23233854165035e-05	1.04471689624384	up
ENSG00000134940	ACRV1	6	42	0.059479	0.482065	4.36382156256824e-05	2.74355585177484	up
ENSG00000205643	CDPF1	139	332	1.947943	4.758811	4.36800570537661e-05	1.21657685209371	up
ENSG00000183496	MEX3B	82	23	0.601292	0.157015	4.62290815863406e-05	-1.86702625304589	down
ENSG00000215712	TMEM242	194	446	1.260415	2.834862	4.62700656104767e-05	1.16168748609863	up
ENSG00000177051	FBXO46	394	857	3.717954	8.935599	4.64063214430562e-05	1.08206882330051	up
Homo_sapiens_newGene_3640	Homo_sapiens_newGene_3640	84	24	2.789284	0.753106	4.89968844306527e-05	-1.84066885774507	down
ENSG00000159958	TNFRSF13C	46	8	0.301298	0.050321	5.01043706380963e-05	-2.54355078449667	down
ENSG00000175906	ARL4D	53	151	0.853674	2.391829	5.11583462967544e-05	1.46954866789423	up
ENSG00000133639	BTG1	1082	2254	6.307578	12.369125	5.2340479220171e-05	1.0199111685127	up
ENSG00000154781	CCDC174	513	1095	4.573358	9.566218	5.249773202082e-05	1.05492775947667	up
Homo_sapiens_newGene_7650	Homo_sapiens_newGene_7650	45	134	1.123243	3.208696	5.32554105723194e-05	1.53285862761219	up
ENSG00000164651	SP8	173	68	1.411458	0.523214	5.8500930440702e-05	-1.38430075937077	down
ENSG00000146094	DOK3	142	53	2.113133	0.831094	5.86847814573932e-05	-1.45842732358216	down
ENSG00000172671	ZFAND4	100	249	0.934729	1.968668	5.92465185470375e-05	1.27630899908149	up
ENSG00000139651	ZNF740	672	1413	2.056758	4.230956	6.0900795322357e-05	1.03330042931996	up
ENSG00000256683	ZNF350	11	55	0.114945	0.60095	6.1310654084031e-05	2.27037082376695	up
ENSG00000172404	DNAJB7	11	55	0.1054	0.539159	6.1310654084031e-05	2.27037082376695	up
ENSG00000132950	ZMYM5	453	967	4.529272	9.449745	6.25839056892677e-05	1.05500862718061	up
ENSG00000116604	MEF2D	1225	2530	5.498987	12.228827	6.27834113008431e-05	1.00749013544529	up
Homo_sapiens_newGene_4645	Homo_sapiens_newGene_4645	20	76	0.378815	0.934465	6.29724898458809e-05	1.88074134955992	up
ENSG00000154133	ROBO4	6	41	0.031802	0.219557	6.38340805115142e-05	2.7088962437169	up
ENSG00000275688	CCL15-CCL14	131	48	3.433597	1.213789	6.40284166396432e-05	-1.48480797050387	down
ENSG00000100218	RSPH14	67	17	1.717303	0.433012	6.52181681435248e-05	-2.00936102278387	down
Homo_sapiens_newGene_3522	Homo_sapiens_newGene_3522	17	69	0.317751	1.237429	6.52181681435248e-05	1.97448772753855	up
ENSG00000168306	ACOX2	163	64	1.762161	0.668512	7.52916765410443e-05	-1.38575891566252	down
Homo_sapiens_newGene_818	Homo_sapiens_newGene_818	19	73	0.880712	3.339513	7.70512612065633e-05	1.89627238751318	up
ENSG00000141391	PRELID3A	38	116	0.53688	2.303904	8.15492304567137e-05	1.56816131429483	up
ENSG00000125510	OPRL1	7	43	0.046801	0.321487	8.30875053440568e-05	2.55916655012815	up
Homo_sapiens_newGene_10556	Homo_sapiens_newGene_10556	7	43	0.167991	1.039455	8.30875053440568e-05	2.55916655012815	up
ENSG00000170577	SIX2	31	101	0.358009	1.17499	8.46985867514135e-05	1.66130331961139	up
ENSG00000010810	FYN	99	33	0.71409	0.227737	8.46985867514135e-05	-1.62002336974896	down
Homo_sapiens_newGene_1220	Homo_sapiens_newGene_1220	52	11	2.832191	0.471088	8.4896146569219e-05	-2.26669823358928	down
ENSG00000214736	TOMM6	162	370	6.983877	15.687819	8.71652447868098e-05	1.15213500626198	up
ENSG00000211454	AKR7L	387	181	5.466496	2.591762	9.08696505049779e-05	-1.13458664918704	down
ENSG00000260643	AC092718.3	34	107	0.350841	1.54436	9.10335243212285e-05	1.61169542169375	up
ENSG00000103269	RHBDL1	90	29	1.591145	0.502482	9.30476332617003e-05	-1.66835167448082	down
ENSG00000138131	LOXL4	359	166	2.57947	1.163613	9.344031603374e-05	-1.15098805247034	down
Homo_sapiens_newGene_5063	Homo_sapiens_newGene_5063	6	40	0.173763	1.193493	9.38389726039362e-05	2.67338342624265	up
ENSG00000107159	CA9	316	678	5.128988	10.758647	9.48664264937131e-05	1.06227483606301	up
ENSG00000137841	PLCB2	115	41	0.653284	0.224177	9.92473814792348e-05	-1.52382607176618	down
ENSG00000163171	CDC42EP3	422	889	2.040047	4.00332	0.000103874301229068	1.03593194548986	up
ENSG00000088826	SMOX	592	1226	7.059215	14.260213	0.000106852840929733	1.01134595626204	up
ENSG00000185267	CDNF	13	58	0.324925	1.404914	0.000108683019745622	2.10827531580406	up
ENSG00000181773	GPR3	156	62	1.929417	0.74892	0.00011581244534869	-1.36819367639396	down
ENSG00000171951	SCG2	378	796	3.949198	7.93279	0.000118305671885188	1.03534867770636	up
Homo_sapiens_newGene_857	Homo_sapiens_newGene_857	14	60	0.530524	1.863532	0.00012053053404497	2.05113358264017	up
ENSG00000172059	KLF11	305	650	1.986914	4.140299	0.000120826171246789	1.05253590877544	up
ENSG00000255150	EID3	29	95	0.510286	1.648428	0.000123022734009309	1.66888271933932	up
ENSG00000285437	POLR2J3	95	230	0.573432	2.127581	0.000124498830135756	1.23576478071703	up
Homo_sapiens_newGene_4893	Homo_sapiens_newGene_4893	486	235	7.538469	3.407273	0.000125441153355761	-1.08667659643656	down
ENSG00000185774	KCNIP4	30	97	0.309426	0.995688	0.000125456809412723	1.65019438452832	up
Homo_sapiens_newGene_355	Homo_sapiens_newGene_355	69	19	5.180423	1.335079	0.000130749663211815	-1.89237850364315	down
ENSG00000186868	MAPT	168	376	1.132769	1.636941	0.000130862072834839	1.12290629106368	up
ENSG00000172478	MAB21L4	141	55	1.829724	0.700517	0.000131075457364506	-1.39492627571476	down
Homo_sapiens_newGene_6489	Homo_sapiens_newGene_6489	101	35	2.262242	0.804334	0.000132544512133534	-1.56426908656816	down
Homo_sapiens_newGene_9497	Homo_sapiens_newGene_9497	583	288	2.090994	1.009191	0.000134824433699264	-1.05589026722538	down
ENSG00000112773	TENT5A	379	180	1.775051	0.814748	0.000135412279402438	-1.11244781706126	down
Homo_sapiens_newGene_11081	Homo_sapiens_newGene_11081	39	6	1.297463	0.166164	0.000136098930904299	-2.71364378128031	down
ENSG00000152669	CCNO	6	39	0.08049	0.577073	0.000136098930904299	2.63697433028978	up
Homo_sapiens_newGene_4810	Homo_sapiens_newGene_4810	6	39	0.094031	0.668184	0.000136098930904299	2.63697433028978	up
ENSG00000155016	CYP2U1	10	50	0.052373	0.256617	0.000140474376106993	2.26910374622038	up
ENSG00000095637	SORBS1	44	8	0.234553	0.027872	0.000144195113324884	-2.47959576924099	down
ENSG00000188177	ZC3H6	142	323	0.322514	0.714844	0.000144752189441014	1.14616407873588	up
ENSG00000241127	YAE1	391	187	11.40649	5.316234	0.000149058181617175	-1.10240079147785	down
ENSG00000185245	GP1BA	23	79	0.236763	0.809091	0.000155476615577298	1.73602320193062	up
ENSG00000105204	DYRK1B	105	249	1.345524	2.976601	0.000160150111157723	1.2060042895591	up
ENSG00000258818	RNASE4	81	199	0.837515	2.026295	0.00016265385360226	1.25670543483621	up
Homo_sapiens_newGene_11914	Homo_sapiens_newGene_11914	102	36	0.885247	0.302167	0.000163417906148644	-1.53796824530496	down
ENSG00000158691	ZSCAN12	110	258	0.671174	1.480134	0.000172163191544302	1.1901667559575	up
ENSG00000183773	AIFM3	52	12	0.569107	0.120592	0.000180474331194757	-2.14253679274023	down
Homo_sapiens_newGene_893	Homo_sapiens_newGene_893	310	145	6.662421	3.319784	0.000186915082136088	-1.13432174886823	down
ENSG00000152147	GEMIN6	387	187	4.838599	3.454973	0.000196315187322024	-1.08757045186488	down
ENSG00000140993	TIGD7	13	56	0.092474	0.467277	0.00019952952762752	2.05776153082632	up
ENSG00000245680	ZNF585B	65	166	0.403317	0.824783	0.000200486561233185	1.31224513908736	up
ENSG00000143224	PPOX	116	268	1.792551	3.918947	0.00020092795730325	1.16846455679178	up
ENSG00000109220	CHIC2	185	404	4.058584	8.742158	0.000204058725447311	1.0875284532089	up
ENSG00000130758	MAP3K10	56	148	0.425128	1.101744	0.000206888261244769	1.3613667642285	up
ENSG00000115718	PROC	117	44	2.061651	0.772455	0.000209422019033815	-1.44709773128185	down
ENSG00000270136	MINOS1-NBL1	71	177	2.199007	5.930321	0.000221803072060249	1.27759446593119	up
ENSG00000285130	AL358113.1	537	269	3.261379	1.593959	0.000222570936409619	-1.03576044430637	down
ENSG00000166086	JAM3	49	11	0.323915	0.071262	0.000222579138858685	-2.18117732194262	down
ENSG00000197959	DNM3	557	280	2.68637	1.883505	0.00023201941006115	-1.03070981457687	down
ENSG00000144199	FAHD2B	80	194	1.53228	3.560725	0.000235968911083791	1.23791180564968	up
Homo_sapiens_newGene_8917	Homo_sapiens_newGene_8917	30	94	0.278117	0.857467	0.000235968911083791	1.60493044636422	up
Homo_sapiens_newGene_2131	Homo_sapiens_newGene_2131	40	7	1.423232	0.209223	0.000248885580372816	-2.53193133503422	down
Homo_sapiens_newGene_6283	Homo_sapiens_newGene_6283	23	77	0.773834	2.514777	0.000254908461623507	1.6990889861875	up
Homo_sapiens_newGene_12633	Homo_sapiens_newGene_12633	221	99	3.207257	1.468296	0.000257662507724389	-1.19629836413172	down
ENSG00000273590	SMIM11B	232	106	7.050065	2.416887	0.000272427185693713	-1.16789657630328	down
Homo_sapiens_newGene_11348	Homo_sapiens_newGene_11348	64	18	1.277623	0.340764	0.000275784303292995	-1.86152687361291	down
ENSG00000138646	HERC5	18	66	0.134198	0.481986	0.000275784303292995	1.82859274201196	up
ENSG00000186364	NUDT17	10	48	0.168715	0.821089	0.000275784303292995	2.21036196532767	up
ENSG00000272410	AC022384.1	37	6	0.422687	0.0673	0.000296679104989366	-2.63794071681237	down
ENSG00000140807	NKD1	42	8	0.063654	0.011803	0.000296679104989366	-2.41267356845241	down
Homo_sapiens_newGene_5742	Homo_sapiens_newGene_5742	45	123	0.47041	1.649169	0.000297127305429595	1.40940579605146	up
ENSG00000166946	CCNDBP1	285	591	3.384701	5.698888	0.000297929848414025	1.01308879064719	up
Homo_sapiens_newGene_12079	Homo_sapiens_newGene_12079	117	45	1.412963	0.452775	0.00029807958491122	-1.4147682952064	down
ENSG00000188033	ZNF490	40	113	0.500764	1.018358	0.000299508966377679	1.4566338391034	up
ENSG00000249709	ZNF564	157	342	1.402299	2.989457	0.000304798296486494	1.08384079221622	up
ENSG00000111962	UST	141	58	0.880544	0.350596	0.000325150128072502	-1.31847648513394	down
ENSG00000155367	PPM1J	139	57	1.770717	0.663672	0.000327403491441379	-1.32292016555009	down
ENSG00000083807	SLC27A5	44	9	0.711466	0.107515	0.000340337531922098	-2.31217171682663	down
Homo_sapiens_newGene_2854	Homo_sapiens_newGene_2854	90	211	1.905074	3.814916	0.000340337531922098	1.18934403848725	up
ENSG00000196150	ZNF250	78	187	0.395455	1.775679	0.000343650905098691	1.22139760617795	up
ENSG00000264058	AC073508.2	84	28	0.442342	0.14436	0.000349725336759769	-1.61935899516262	down
ENSG00000154917	RAB6B	63	158	0.29731	0.792872	0.000350893035690814	1.28604332185338	up
ENSG00000175984	DENND2C	43	118	0.180251	0.490712	0.000352829005047743	1.41500220121956	up
ENSG00000176896	TCEANC	63	18	0.55008	0.158566	0.000357367634968455	-1.8388508367035	down
ENSG00000185745	IFIT1	96	35	1.020895	0.473004	0.00035981543164449	-1.49111173504894	down
ENSG00000181350	LRRC75A	223	467	2.471242	5.245973	0.00035981543164449	1.02718003639208	up
ENSG00000175471	MCTP1	65	19	0.440694	0.087936	0.000370193575533529	-1.80638024146865	down
ENSG00000214954	LRRC69	45	10	1.062021	0.445343	0.000380511736781529	-2.19450438008038	down
ENSG00000205702	CYP2D7	10	47	0.14418	0.679216	0.000380511736781529	2.18006911198104	up
ENSG00000154134	ROBO3	54	140	0.305941	0.784014	0.00038098931675152	1.3336169338963	up
ENSG00000213096	ZNF254	71	22	0.43517	0.131617	0.000402682983777054	-1.72332814167235	down
ENSG00000214029	ZNF891	212	444	0.360029	0.737706	0.000413451084708488	1.02727550294479	up
ENSG00000198205	ZXDA	82	193	0.522782	1.201237	0.000413451084708488	1.19489112813595	up
Homo_sapiens_newGene_7766	Homo_sapiens_newGene_7766	237	111	2.543307	1.120748	0.000416648161630577	-1.13222482259583	down
ENSG00000159496	RGL4	42	115	0.447328	0.789843	0.000420318671326066	1.4117386680992	up
ENSG00000214941	ZSWIM7	122	271	1.923927	6.927445	0.000421618478575782	1.11183587072233	up
ENSG00000213186	TRIM59	433	219	3.007643	1.215057	0.000433173133939161	-1.02180520364283	down
Homo_sapiens_newGene_4881	Homo_sapiens_newGene_4881	31	93	0.845731	2.565567	0.000437891005465453	1.54240610201937	up
ENSG00000173917	HOXB2	203	426	3.399731	6.99988	0.000444323679438201	1.03013399747621	up
ENSG00000171873	ADRA1D	351	174	3.377172	1.633555	0.00047244044047108	-1.05063304741693	down
Homo_sapiens_newGene_806	Homo_sapiens_newGene_806	19	66	0.887917	2.9937	0.000479651509024163	1.75110699475696	up
Homo_sapiens_newGene_5278	Homo_sapiens_newGene_5278	102	232	1.779288	3.986591	0.000488559163402686	1.14580750694049	up
Homo_sapiens_newGene_7550	Homo_sapiens_newGene_7550	13	53	0.348562	1.39001	0.000488559163402686	1.97851136634896	up
ENSG00000134698	AGO4	229	472	0.844367	1.702745	0.0005003505840377	1.004257205329	up
ENSG00000162543	UBXN10	100	226	0.470692	1.037826	0.000508182564084767	1.13656068669361	up
Homo_sapiens_newGene_8635	Homo_sapiens_newGene_8635	361	181	2.915832	1.626999	0.000508182564084767	-1.03428501918944	down
ENSG00000139629	GALNT6	80	27	0.768574	0.175364	0.000536280517208202	-1.60130218951875	down
ENSG00000283378	CNTNAP3C	129	282	1.960418	4.18417	0.000547125191371572	1.08880102450824	up
Homo_sapiens_newGene_11058	Homo_sapiens_newGene_11058	124	51	0.819758	0.617592	0.000547125191371572	-1.31841843139062	down
ENSG00000198598	MMP17	16	59	0.200708	0.62686	0.000568234082723181	1.83586797036726	up
ENSG00000180964	TCEAL8	312	154	6.72493	3.228327	0.000585527574730418	-1.05679203295148	down
Homo_sapiens_newGene_4722	Homo_sapiens_newGene_4722	154	67	1.05033	0.444741	0.00058868735566361	-1.23791946802197	down
ENSG00000157429	ZNF19	55	139	0.460888	1.285642	0.000590771728868574	1.29687192937604	up
ENSG00000275074	NUDT18	159	336	2.459609	5.232865	0.000609407974735636	1.04006727580251	up
Homo_sapiens_newGene_6287	Homo_sapiens_newGene_6287	12	50	0.464297	2.007775	0.000618871306573879	2.00900140473683	up
Homo_sapiens_newGene_2055	Homo_sapiens_newGene_2055	20	67	0.459816	1.554065	0.000632664781307094	1.69922547958511	up
ENSG00000076344	RGS11	134	289	1.456491	3.236828	0.000658790411091645	1.06934914207588	up
ENSG00000167733	HSD11B1L	71	23	1.610416	0.305941	0.000658790411091645	-1.65955696934125	down
ENSG00000143507	DUSP10	50	13	0.484982	0.124398	0.000658790411091645	-1.97177234661469	down
ENSG00000108932	SLC16A6	24	75	0.163732	0.499955	0.000660686444704535	1.60010440189921	up
ENSG00000145536	ADAMTS16	228	109	1.222265	0.601127	0.000690067206578024	-1.10260256983282	down
ENSG00000221843	C2orf16	41	110	0.068391	0.177891	0.000717823376472239	1.38234289399058	up
ENSG00000204305	AGER	54	15	1.047752	0.24695	0.000722106371189854	-1.87794741206239	down
ENSG00000103056	SMPD3	392	201	1.904648	1.030492	0.000724060525591519	-1.00199547506015	down
ENSG00000108733	PEX12	178	370	1.734761	3.577505	0.000775564611316687	1.01635022334189	up
ENSG00000147255	IGSF1	18	62	0.086641	0.291927	0.000789786199351262	1.73857323203755	up
Homo_sapiens_newGene_8726	Homo_sapiens_newGene_8726	11	47	0.184612	0.76411	0.000790706880265742	2.04416415729571	up
ENSG00000175322	ZNF519	206	97	2.365574	0.993009	0.000824333709663697	-1.1243606806846	down
ENSG00000204920	ZNF155	82	187	0.785729	2.235104	0.000826826805432092	1.14935891391461	up
ENSG00000197535	MYO5A	68	161	0.14434	0.335911	0.000830818559017179	1.20318225427248	up
ENSG00000267534	S1PR2	74	25	0.533244	0.173402	0.000835042773539042	-1.59949991525054	down
Homo_sapiens_newGene_11663	Homo_sapiens_newGene_11663	8	39	0.587016	1.241655	0.000835042773539042	2.22921890578724	up
ENSG00000204618	RNF39	168	76	1.995327	0.883232	0.00084193271784426	-1.18183828096044	down
ENSG00000008277	ADAM22	169	350	0.6926	2.931164	0.000867126606797485	1.01100889465789	up
Homo_sapiens_newGene_657	Homo_sapiens_newGene_657	49	13	1.659859	0.402982	0.000881520222481652	-1.94269843781918	down
ENSG00000143498	TAF1A	172	355	2.624584	4.783066	0.000890043164992606	1.00609867527555	up
ENSG00000184481	FOXO4	47	120	0.373468	0.931313	0.000905424264336314	1.31125102761038	up
ENSG00000183208	GDPGP1	182	84	1.854686	0.809988	0.000916598186540544	-1.15307284588593	down
ENSG00000166391	MOGAT2	88	197	1.435871	2.208565	0.000917711190024102	1.12273479848399	up
Homo_sapiens_newGene_8320	Homo_sapiens_newGene_8320	95	37	3.548122	1.225104	0.000925028570881363	-1.39613524303431	down
ENSG00000119737	GPR75	91	35	1.122546	0.421581	0.000951219391778349	-1.41404556751112	down
ENSG00000140470	ADAMTS17	72	167	0.395548	1.599127	0.00098284673616172	1.1736118531421	up
ENSG00000041515	MYO16	17	59	0.058098	0.200877	0.000998378850728952	1.74905436240868	up
Homo_sapiens_newGene_2133	Homo_sapiens_newGene_2133	59	18	0.672529	0.197016	0.00101601478215399	-1.74440503403299	down
ENSG00000213085	CFAP45	61	19	0.801372	0.239463	0.00102716510796438	-1.71492889797751	down
ENSG00000221821	C6orf226	35	96	1.641778	4.438577	0.0011235023667461	1.41371520329409	up
Homo_sapiens_newGene_5207	Homo_sapiens_newGene_5207	46	12	0.981068	0.244469	0.00113661073508906	-1.96610417493721	down
ENSG00000139194	RBP5	33	92	1.062985	2.796395	0.00116292621548999	1.43697925781397	up
Homo_sapiens_newGene_10943	Homo_sapiens_newGene_10943	31	88	0.477039	1.324896	0.00120353234389509	1.46279041101638	up
ENSG00000130433	CACNG6	38	101	0.533051	1.48131	0.00128306077963243	1.36862551706234	up
ENSG00000254413	CHKB-CPT1B	16	56	0.142017	0.503077	0.00128926364159101	1.76074542347751	up
Homo_sapiens_newGene_5607	Homo_sapiens_newGene_5607	9	40	0.295346	1.2634	0.00129110818779751	2.09813854966621	up
ENSG00000101846	STS	301	154	1.212794	0.605601	0.00129908317451675	-1.00503032152119	down
ENSG00000175707	KDF1	17	58	0.2345	0.829361	0.00130132272471888	1.72444560049667	up
ENSG00000172159	FRMD3	20	64	0.096079	0.308082	0.00132776090960684	1.63326390687004	up
ENSG00000145075	CCDC39	155	71	0.914447	0.404113	0.00134180758888346	-1.1637453519935	down
ENSG00000184515	BEX5	10	42	0.266204	1.245469	0.00137903501446173	2.01825928599603	up
Homo_sapiens_newGene_7873	Homo_sapiens_newGene_7873	78	175	1.121994	2.351399	0.00139700376939412	1.12578122831729	up
Homo_sapiens_newGene_11541	Homo_sapiens_newGene_11541	149	68	1.752069	0.781304	0.00143260407182256	-1.1690065723715	down
ENSG00000159208	CIART	60	142	1.318959	2.77533	0.00144046867556273	1.20238832741851	up
ENSG00000140545	MFGE8	47	117	0.614092	1.669602	0.00145339914188333	1.27476416142829	up
Homo_sapiens_newGene_9275	Homo_sapiens_newGene_9275	11	45	0.146755	0.638412	0.00145339914188333	1.98160075097963	up
Homo_sapiens_newGene_4699	Homo_sapiens_newGene_4699	11	44	0.139028	0.57484	0.00145339914188333	1.94927131490417	up
ENSG00000174080	CTSF	12	47	0.154013	0.59004	0.00151746191821617	1.91996677049749	up
Homo_sapiens_newGene_4840	Homo_sapiens_newGene_4840	13	49	0.335468	1.238356	0.00157211632028469	1.86558155332754	up
ENSG00000152439	ZNF773	43	109	0.367313	1.19145	0.00159265845126865	1.3006712184083	up
ENSG00000174928	C3orf33	251	127	3.653296	1.78115	0.00159911231544092	-1.02092166870227	down
Homo_sapiens_newGene_5109	Homo_sapiens_newGene_5109	49	14	1.681737	0.46648	0.00160816372403015	-1.83677806863068	down
ENSG00000126562	WNK4	24	71	0.157612	0.449738	0.00162860660668986	1.52116987836225	up
Homo_sapiens_newGene_10118	Homo_sapiens_newGene_10118	23	69	0.806897	1.603795	0.00164393158494708	1.54110161517795	up
ENSG00000105409	ATP1A3	17	57	0.113616	0.391433	0.00167396507189666	1.69940977968881	up
ENSG00000141837	CACNA1A	19	61	0.055976	0.178407	0.00168131717701721	1.63767673658972	up
Homo_sapiens_newGene_8098	Homo_sapiens_newGene_8098	153	71	1.479697	0.759618	0.00170015368303249	-1.14502378162227	down
Homo_sapiens_newGene_1333	Homo_sapiens_newGene_1333	9	39	0.131864	0.595144	0.00176912073407784	2.06172945371334	up
ENSG00000143578	CREB3L4	121	252	1.818062	3.806	0.00180427038109656	1.01887963596862	up
ENSG00000076351	SLC46A1	80	31	0.326702	0.124595	0.00182686244571418	-1.40286297559404	down
Homo_sapiens_newGene_7976	Homo_sapiens_newGene_7976	49	119	0.548339	1.296809	0.0018789907049064	1.23922409661379	up
ENSG00000127561	SYNGR3	10	41	0.127955	0.517988	0.0018789907049064	1.98359967793809	up
Homo_sapiens_newGene_4092	Homo_sapiens_newGene_4092	10	41	0.221971	0.92724	0.0018789907049064	1.98359967793809	up
ENSG00000110031	LPXN	79	174	1.101726	2.526086	0.00190696733660947	1.09916990791302	up
ENSG00000176024	ZNF613	27	76	0.203219	0.729858	0.00193004448980311	1.45007590487312	up
ENSG00000131067	GGT7	11	43	0.104701	0.470733	0.00195746563261298	1.91620076730361	up
Homo_sapiens_newGene_4348	Homo_sapiens_newGene_4348	150	70	1.71682	0.753575	0.00196648910267485	-1.13690526267434	down
ENSG00000125144	MT1G	166	79	10.741073	4.656105	0.00199364213969015	-1.1088109751224	down
ENSG00000111863	ADTRP	24	70	0.299901	1.343343	0.00202014946152822	1.50074248273156	up
ENSG00000175691	ZNF77	61	141	0.792733	1.798613	0.00207667281721192	1.16840344929823	up
Homo_sapiens_newGene_2414	Homo_sapiens_newGene_2414	70	157	0.897102	1.890413	0.00211656275397939	1.12516946743843	up
Homo_sapiens_newGene_8407	Homo_sapiens_newGene_8407	20	62	0.524862	1.597021	0.00213029958316671	1.58755214992557	up
ENSG00000188368	PRR19	41	103	0.622421	1.61402	0.00235090789423488	1.28759648852133	up
ENSG00000167693	NXN	127	58	1.093153	0.489522	0.00242248871726462	-1.16774878630924	down
Homo_sapiens_newGene_13921	Homo_sapiens_newGene_13921	9	38	0.201356	0.894004	0.00247729262434385	2.02437766447514	up
Homo_sapiens_newGene_11676	Homo_sapiens_newGene_11676	60	138	0.985475	2.217361	0.00247794066595283	1.16120293679002	up
ENSG00000109667	SLC2A9	97	41	1.320339	0.546491	0.00249178901412444	-1.278535611245	down
ENSG00000179240	GVQW3	97	41	1.033355	0.420656	0.00249178901412444	-1.278535611245	down
ENSG00000168065	SLC22A11	42	11	0.281304	0.069117	0.00268514536900615	-1.959388399742	down
ENSG00000125531	FNDC11	47	113	0.419587	1.135757	0.00271417877269424	1.22463363763196	up
ENSG00000183150	GPR19	19	59	0.283847	0.850597	0.00278493110825816	1.58968379659695	up
Homo_sapiens_newGene_8780	Homo_sapiens_newGene_8780	47	14	1.205728	0.296249	0.00283818347927022	-1.77681118507999	down
Homo_sapiens_newGene_8893	Homo_sapiens_newGene_8893	101	210	1.169172	2.365264	0.00284543675199614	1.0163511202205	up
ENSG00000177374	HIC1	28	76	0.10799	0.291436	0.00288508069173803	1.39784276801293	up
ENSG00000170873	MTSS1	32	85	0.168627	0.440612	0.0030583523802811	1.36719787936009	up
ENSG00000068615	REEP1	130	61	1.200105	0.402593	0.00334750117559342	-1.1287979135266	down
ENSG00000156427	FGF18	158	77	2.07847	0.990447	0.00338591682636484	-1.07454073282375	down
Homo_sapiens_newGene_852	Homo_sapiens_newGene_852	37	9	1.237162	0.292648	0.00341869459210326	-2.0629561041911	down
ENSG00000254995	STX16-NPEPL1	95	41	0.724822	0.303899	0.00351668072683559	-1.24851694151694	down
Homo_sapiens_newGene_9015	Homo_sapiens_newGene_9015	39	10	1.934091	0.469444	0.00355730460784669	-1.98865996066456	down
ENSG00000100344	PNPLA3	19	58	0.177751	0.525989	0.00356812602845701	1.56507503468494	up
ENSG00000166455	C16orf46	41	11	0.563421	0.144448	0.00364922446408785	-1.92472599279368	down
Homo_sapiens_newGene_11621	Homo_sapiens_newGene_11621	52	17	0.902879	0.276626	0.00366547562322897	-1.64447592442657	down
ENSG00000174529	TMEM81	12	44	0.22517	0.846041	0.00369624759920736	1.82507392810595	up
Homo_sapiens_newGene_12	Homo_sapiens_newGene_12	14	48	0.297241	1.012104	0.00374028237906039	1.72996518855888	up
ENSG00000151474	FRMD4A	63	140	0.24019	1.154036	0.00379460465131073	1.11169418456426	up
ENSG00000258674	AC011448.1	25	69	0.593484	1.592597	0.00386974380486361	1.42142303859555	up
ENSG00000090238	YPEL3	73	157	1.628871	3.963852	0.00402708013203401	1.06473219519053	up
ENSG00000145088	EAF2	53	122	1.389693	3.209478	0.00405090547856488	1.16216869998582	up
ENSG00000159917	ZNF235	85	177	0.696806	1.432373	0.0043692399443962	1.01836271413956	up
Homo_sapiens_newGene_8067	Homo_sapiens_newGene_8067	20	59	0.398633	1.082276	0.00444266491324129	1.51614846173999	up
ENSG00000112139	MDGA1	120	56	0.290025	0.133805	0.00449915241344326	-1.13655011687767	down
ENSG00000131480	AOC2	27	72	0.262819	0.695757	0.00449915241344326	1.37220676180757	up
ENSG00000114473	IQCG	86	178	1.085441	2.389115	0.0047035320624292	1.00963528293566	up
Homo_sapiens_newGene_10531	Homo_sapiens_newGene_10531	25	68	0.44739	1.20513	0.00480456539021671	1.40040030283804	up
ENSG00000135482	ZC3H10	67	145	0.243081	0.513488	0.00485910178901963	1.073634293501	up
ENSG00000089169	RPH3A	141	69	0.786954	0.374099	0.00485910178901963	-1.06843435809206	down
Homo_sapiens_newGene_2856	Homo_sapiens_newGene_2856	39	95	0.759357	1.500147	0.00489979278015333	1.24302874040902	up
ENSG00000129646	QRICH2	14	47	0.06462	0.212624	0.0049145454689659	1.69967233521225	up
Homo_sapiens_newGene_2568	Homo_sapiens_newGene_2568	75	31	1.876542	0.580846	0.00493453455186162	-1.30990159582959	down
ENSG00000143847	PPFIA4	24	66	0.097289	0.3003	0.00493453455186162	1.41601152551797	up
Homo_sapiens_newGene_2558	Homo_sapiens_newGene_2558	80	167	1.235421	2.436213	0.00503443782579484	1.02185545897181	up
ENSG00000136040	PLXNC1	80	34	0.328682	0.149304	0.00534198099925896	-1.27011461402934	down
ENSG00000179988	PSTK	85	175	1.607553	3.555213	0.00534198099925896	1.00198006796696	up
ENSG00000120055	C10orf95	21	60	0.35861	1.039793	0.00543032092012349	1.4703762290212	up
ENSG00000141854	MISP3	56	20	1.099284	0.330766	0.00559620522882239	-1.51828360716852	down
ENSG00000119699	TGFB3	20	58	0.202421	0.588135	0.00559620522882239	1.49153969982797	up
ENSG00000180535	BHLHA15	83	171	2.747434	5.512154	0.00568415575098542	1.0029470252622	up
ENSG00000145945	FAM50B	62	135	0.880884	2.110266	0.00575659212450826	1.0823132239931	up
ENSG00000141404	GNAL	136	67	0.544663	0.268767	0.00587905818225083	-1.05874854231231	down
Homo_sapiens_newGene_12164	Homo_sapiens_newGene_12164	18	54	0.43897	1.505394	0.00592486625933163	1.53970017306289	up
ENSG00000163357	DCST1	129	63	1.510155	0.698566	0.00597710645291742	-1.07122028872297	down
ENSG00000254221	PCDHGB1	42	99	0.416281	0.973925	0.00604334831132816	1.19586177679669	up
Homo_sapiens_newGene_4373	Homo_sapiens_newGene_4373	127	62	1.396692	0.670746	0.00617996190794809	-1.07173633621164	down
ENSG00000141086	CTRL	109	51	2.079118	0.874054	0.00620950641699633	-1.13260368266818	down
ENSG00000078687	TNRC6C	52	116	0.183425	0.35818	0.00636381364548223	1.11690609320055	up
ENSG00000135119	RNFT2	59	129	0.431476	0.931315	0.00638681813208904	1.08819543717741	up
ENSG00000183044	ABAT	43	13	0.201347	0.059103	0.00649240390992821	-1.75475862069824	down
ENSG00000169836	TACR3	12	41	0.060364	0.199889	0.00654560917170297	1.72349733645454	up
ENSG00000046653	GPM6B	22	61	0.143004	0.398965	0.00655905644760247	1.42744183928062	up
ENSG00000144182	LIPT1	47	107	1.684851	2.293444	0.0066985483994026	1.14601225009352	up
ENSG00000159450	TCHH	68	27	0.254133	0.098998	0.00672181221785373	-1.36722873267343	down
ENSG00000122507	BBS9	39	93	0.249628	0.587368	0.00675971138431949	1.21237325960233	up
Homo_sapiens_newGene_3943	Homo_sapiens_newGene_3943	20	57	0.595158	1.75424	0.00701348430532645	1.46650387902011	up
ENSG00000117318	ID3	89	40	1.865374	0.819787	0.00703714498292007	-1.19003366613144	down
ENSG00000110076	NRXN2	73	31	0.287169	0.127741	0.00720702986506037	-1.27097234693374	down
ENSG00000263715	LINC02210-CRHR1	53	19	0.513156	0.180008	0.00723000511988917	-1.51255130112992	down
ENSG00000111752	PHC1	19	55	0.115363	0.323827	0.00723000511988917	1.48862524410411	up
ENSG00000159184	HOXB13	52	115	0.389037	0.847702	0.00726332265804253	1.10442883425191	up
ENSG00000227124	ZNF717	41	96	0.584807	2.208729	0.0072869644274921	1.18618767930405	up
Homo_sapiens_newGene_5428	Homo_sapiens_newGene_5428	66	139	0.418421	0.869846	0.00804939308629455	1.03437554650692	up
ENSG00000188613	NANOS1	107	51	0.740988	0.445582	0.00821533195642942	-1.10591681836592	down
ENSG00000186810	CXCR3	38	11	0.53621	0.148788	0.00871203283741705	-1.815443012495	down
ENSG00000134864	GGACT	69	143	0.638784	2.129191	0.00908198028769862	1.01125571579091	up
ENSG00000213185	FAM24B	29	72	0.974942	2.465497	0.0090842747980535	1.26956571166658	up
ENSG00000144362	PHOSPHO2	71	146	1.565424	3.311486	0.00944622923624015	1.00003254126303	up
Homo_sapiens_newGene_9361	Homo_sapiens_newGene_9361	68	28	2.853185	1.139211	0.00951887810683321	-1.31500195160174	down
ENSG00000115507	OTX1	120	60	1.1306	0.70183	0.00971262003696515	-1.03723154152408	down
ENSG00000183386	FHL3	125	63	1.990281	0.976075	0.00974491274524528	-1.02582140847035	down
Homo_sapiens_newGene_864	Homo_sapiens_newGene_864	38	89	1.644851	3.816331	0.00975586935876325	1.18639111895478	up
ENSG00000153283	CD96	17	50	0.462681	0.549583	0.00980712938687045	1.51082377768395	up
ENSG00000129521	EGLN3	34	82	0.318446	0.769236	0.00989838829691768	1.22830047708561	up
ENSG00000125845	BMP2	41	94	0.296428	0.665699	0.00996534720782899	1.15585448191285	up
